# Supplementary material for: The deduced role of a chitinase containing two nonsynergistic catalytic domains
Source: Acta Crystallogr D Struct Biol. 2018 Jan 1;74(Pt 1):30–40. doi: 10.1107/S2059798317018289 (PMC5786006; doi:10.1107/S2059798317018289)
Supplement: Supplementary file 2 [file d-74-00030-sup2.txt]

('Sarcoptes scabiei(gb|KPM07498.1)':0.41593, (('Athalia rosae(ref|XP_012253211.1)':0.00432118, 'Athalia rosae(ref|XP_012253212.1)':0)hymenopterans:0.264958, (('Bombus impatiens(ref|XP_003493155.2)':0.210748, 'Apis mellifera(ref|XP_016767820.1)':0.201763)bees:0.107106, (('Harpegnathos saltator(gb|EFN88161.1)':0.00259069, 'Harpegnathos saltator(ref|XP_011154318.1)':0.00259069)ants:0.336264, (('Trachymyrmex septentrionalis(gb|KYN43441.1)':0.0733422, 'Trachymyrmex cornetzi(gb|KYN12582.1)':0.171171)ants:0.185549, (('Orussus abietinus(ref|XP_012275650.1)':0.218612, 'Culex quinquefasciatus(ref|XP_001841677.1)':0.204165):0.101055, (('Locusta migratoria manilensis(gb|ABK76337.1)':0.383871, ('Neodiprion lecontei(ref|XP_015509756.1)':0.441594, ('Cephus cinctus(ref|XP_015585084.1)':0, 'Cephus cinctus(ref|XP_015585082.1)':0.0486298):0.36591)hymenopterans:0.0189673):0.0203456, ((('Trichogramma pretiosum(ref|XP_014221853.1)':0.369725, (('Lingula anatina(ref|XP_013390333.1)':0.521618, ((('Tribolium castaneum(ref|NP_001034515.1)':0, 'Tribolium castaneum(gb|AAW67571.2)':0.00704098):0.176035, 'Phaedon cochleariae(emb|CAA77014.1)':0.382324)beetles:0.138722, 'Cynoglossus semilaevis(ref|XP_008317420.1)':0.638897):0.0790193):0.0468877, 'Trichogramma pretiosum(ref|XP_014237447.1)':0.366643):0.0426001):0.0402623, ('Copidosoma floridanum(ref|XP_014210782.1)':0.300256, 'Trichogramma pretiosum(ref|XP_014233442.1)':0.221714)wasps_&c.:0.0588457):0.0309372, (('Dufourea novaeangliae(gb|KZC06560.1)':0.229076, (((('Chelonus sp.(gb|AAA61639.1)':0.187888, 'Alligator mississippiensis(gb|KYO34248.1)':0):0.174363, 'Toxoneuron nigriceps(gb|AAX69085.1)':0.0865435):0.102506, 'Fopius arisanus(ref|XP_011310397.1)':0.142689):0.0984375, ('Diachasma alloeum(ref|XP_015118050.1)':0.102143, 'Fopius arisanus(ref|XP_011310399.1)':0.14671)wasps_&c.:0.0748096):0.0947352):0.0796237, (((((('Anopheles gambiae str. PEST(ref|XP_316448.2)':0.021211, 'Anopheles gambiae(gb|AAB87764.1)':0.0595444)mosquitos:0.322598, ('Culex quinquefasciatus(ref|XP_001841680.1)':0.286424, 'Aquimarina latercula(ref|WP_051336206.1)':0.534233):0.114971):0.0797475, ((('Ceratitis capitata(ref|XP_012160856.1)':0.116903, (('Bactrocera oleae(ref|XP_014100439.1)':0.0284693, 'Bactrocera dorsalis(ref|XP_011212358.1)':0.0390231):0.0481475, 'Bactrocera cucurbitae(ref|XP_011182101.1)':0.0815926):0.0850834):0.0825272, ('Lucilia cuprina(gb|KNC26694.1)':0.29741, ('Stomoxys calcitrans(ref|XP_013106880.1)':0.183753, 'Musca domestica(ref|XP_005180252.1)':0.155252):0.080756):0.0469761):0.0450311, (('Drosophila busckii(gb|ALC40502.1)':0.169198, (('Drosophila virilis(ref|XP_002050959.2)':0.102062, 'Drosophila mojavensis(ref|XP_002005616.2)':0.193268):0.0306046, ('Drosophila grimshawi(ref|XP_001997281.1)':0.00124606, 'Drosophila grimshawi(ref|XP_001986442.1)':0.00443581):0.146362):0.0111346):0.0164648, (('Drosophila ananassae(ref|XP_001959669.1)':0.11826, (((('Drosophila melanogaster(ref|NP_611542.2)':0, 'Drosophila melanogaster(gb|AAM50644.1)':0.0123042):0.0438924, ('Drosophila simulans(ref|XP_016028816.1)':0.00933395, 'Drosophila sechellia(ref|XP_002039697.1)':0.0171959):0.00942552):0.0137907, 'Drosophila yakuba(ref|XP_002091597.1)':0.0522214):0.0183012, 'Drosophila erecta(ref|XP_001974996.1)':0.0478716):0.097365):0.0446794, 'Drosophila willistoni(ref|XP_002074824.1)':0.205967):0.00715105):0.0486128)flies:0.0763974):0.0442296, (((('Stomoxys calcitrans(ref|XP_013110619.1)':0.325559, ('Musca domestica(ref|XP_005180251.2)':0.215367, 'Stomoxys calcitrans(ref|XP_013110698.1)':0.204054):0.0490038):0.0434478, ('Glossina morsitans morsitans(gb|AAL65401.1)':0, 'Glossina morsitans morsitans(gb|ABC25091.1)':0.0163122):0.283048):0.0339159, (('Stomoxys calcitrans(ref|XP_013110607.1)':0.417568, 'Stomoxys calcitrans(ref|XP_013110598.1)':0.549678):0.268401, (('Drosophila virilis(ref|XP_002050961.2)':0.492033, (('Drosophila melanogaster(gb|AAL90100.1)':0.00973814, 'Drosophila melanogaster(ref|NP_726022.1)':0.00735713):0.22138, (('Drosophila persimilis(ref|XP_002025909.1)':0.0236027, 'Drosophila pseudoobscura pseudoobscura(ref|XP_002138949.1)':0.0394782):0.050251, 'Drosophila pseudoobscura pseudoobscura(ref|XP_002138950.1)':0.146311):0.251662):0.0804125):0.386328, ('Drosophila simulans(ref|XP_016028817.1)':0.0296877, ((('Drosophila mojavensis(ref|XP_002005775.2)':0.0167099, 'Drosophila grimshawi(ref|XP_001986549.1)':0.122573):0.0614201, 'Drosophila pseudoobscura pseudoobscura(ref|XP_001361912.2)':0.0937149):0.0231888, ((('Drosophila melanogaster(ref|NP_524962.2)':0.0467154, 'Drosophila sechellia(ref|XP_002039699.1)':0.00177831):0.00723276, 'Drosophila simulans(gb|EDX08005.1)':0.038278):0.0154801, (('Drosophila yakuba(ref|XP_002091595.2)':0.109061, 'Drosophila ananassae(ref|XP_001959667.2)':0.0954135):0.0503046, 'Drosophila erecta(ref|XP_001974998.1)':0.080725):0.014945):0.0275684):0.0512324):0.129013):0.0309516):0.0441457)flies:0.057435, ('Phlebotomus papatasi(gb|AAV49322.1)':0.381265, (('Aedes aegypti(ref|XP_001655071.1)':0.193842, 'Culex quinquefasciatus(ref|XP_001845767.1)':0.286886):0.088827, 'Anopheles sinensis(gb|KFB50316.1)':0.327164)mosquitos:0.108547):0.0344082):0.00949078):0.0196097, (('Amyelois transitella(ref|XP_013190968.1)':0.179681, 'Chilo suppressalis(gb|ALO79339.1)':0.314391):0.0320613, 'Ostrinia nubilalis(gb|ADB85578.1)':0.279571)moths:0.111933):0.00957145, (((('Aedes aegypti(ref|XP_001656054.1)':0.151874, 'Culex quinquefasciatus(ref|XP_001867701.1)':0.161856)mosquitos:0.13047, ('Anopheles gambiae str. PEST(ref|XP_307732.4)':0.37983, 'Musca domestica(ref|NP_001273800.1)':0.382282):0.0996903):0.100076, (('Tribolium castaneum(ref|NP_001038094.1)':0.271451, 'Monochamus alternatus(dbj|BAF49604.1)':0.405551):0.0412707, ('Dendroctonus ponderosae(gb|ERL88103.1)':0, ('Dendroctonus ponderosae(gb|ENN79266.1)':0.000448602, 'Dendroctonus ponderosae(gb|ENN79265.1)':0):0.0108483):0.331014)beetles:0.0977138):0.0278107, (((('Anopheles sinensis(gb|KFB43959.1)':0.332205, 'Anopheles gambiae str. PEST(ref|XP_315351.4)':0.44428)mosquitos:0.136755, ('Plutella xylostella(dbj|BAF36822.1)':0.0532726, ('Pieris rapae(gb|AAT36640.1)':0.0531235, 'Papilio machaon(ref|XP_014366473.1)':0.152716)butterflies:0.122452):0.670285):0.0921553, (('Tribolium castaneum(ref|XP_015836778.1)':0.00238648, 'Tribolium castaneum(gb|KYB26650.1)':0):0.00238648, 'Tribolium castaneum(ref|NP_001036034.1)':0)beetles:0.505871):0.0505149, (((((('Limulus polyphemus(ref|XP_013773359.1)':0.324006, 'Ixodes scapularis(ref|XP_002413492.1)':0.367195):0.0213309, (('Parasteatoda tepidariorum(ref|XP_015914102.1)':0.202256, 'Stegodyphus mimosarum(gb|KFM60101.1)':0.123077):0.0949012, ('Araneus ventricosus(gb|AAN39100.1)':0.107291, ('Stegodyphus mimosarum(gb|KFM57731.1)':0.130514, ('Parasteatoda tepidariorum(ref|XP_015927334.1)':0, 'Parasteatoda tepidariorum(ref|XP_015927333.1)':0.155606):0.0985312):0.0557404):0.0802087)spiders:0.0436081):0.0242521, (('Limulus polyphemus(ref|XP_013781598.1)':0.234893, 'Metaseiulus occidentalis(ref|XP_003739697.1)':0.231702):0.0506629, ('Tetranychus cinnabarinus(gb|ANC35062.1)':0.0212838, 'Tetranychus urticae(ref|XP_015789865.1)':0.0171919)mites_&_ticks:0.166991):0.0848702):0.0197083, (((('Daphnia magna(gb|KZS15151.1)':0.0539604, 'Daphnia pulex(gb|EFX90414.1)':0.0740966):0.120433, ('Daphnia magna(gb|KZS15150.1)':0.108768, 'Daphnia pulex(gb|EFX90412.1)':0.214675):0.115417):0.0466267, 'Litopenaeus vannamei(gb|ACR23315.1)':0.359058):0.0219124, 'Lepeophtheirus salmonis salmonis(gb|AJD87505.1)':0.400412)crustaceans:0.0545154):0.0416122, (((((('Portunus trituberculatus(gb|AHZ97887.1)':0, 'Portunus trituberculatus(dbj|BAP28984.1)':0.00354681):0.0418356, 'Scylla serrata(gb|ABY85409.1)':0.0277815)crustaceans:0.183547, 'Dendroctonus ponderosae(gb|AEE61812.1)':0.491617):0.040775, 'Aedes aegypti(ref|XP_001663568.1)':0.526866):0.0386992, (((('Litopenaeus vannamei(gb|AAN74647.1)':0.00306721, ('Litopenaeus vannamei(gb|ABY70643.1)':0.00719416, 'Litopenaeus vannamei(gb|AAT80625.1)':0):0.00378243):0.00746517, ('Penaeus monodon(gb|ADG22163.1)':0.00846777, 'Fenneropenaeus chinensis(gb|AAY44300.1)':0.0146758):0.0116815):0.37743, ('Pandalopsis japonica(gb|AFC60660.1)':0.265659, ('Macrobrachium nipponense(gb|AIU92929.1)':0.0063139, 'Macrobrachium nipponense(gb|AHL28107.1)':0.00508248):0.185663):0.0678698):0.0960579, ('Litopenaeus vannamei(gb|ACR23314.1)':0.25452, ('Pandalopsis japonica(gb|AFC60662.1)':0.21814, ('Macrophthalmus japonicus(gb|AJQ30130.1)':0.100091, 'Eriocheir sinensis(gb|AKP18003.1)':0.0731351):0.151913):0.0557554):0.129654)crustaceans:0.0658285):0.0330864, ((((('Musca domestica(ref|XP_005188441.1)':0.037342, ('Stomoxys calcitrans(ref|XP_013112249.1)':0, 'Stomoxys calcitrans(ref|XP_013112241.1)':0):0.042078):0.062092, (('Drosophila pseudoobscura pseudoobscura(ref|XP_015043812.1)':0, 'Drosophila pseudoobscura pseudoobscura(ref|XP_001352751.3)':0.00372294):0.100265, ('Bactrocera oleae(ref|XP_014091726.1)':0.0133662, 'Bactrocera cucurbitae(ref|XP_011186864.1)':0.027191):0.0875701):0.0340533)flies:0.16036, 'Lygus hesperus(gb|ANC95005.1)':0.357899):0.0265457, (((('Dinoponera quadriceps(ref|XP_014476739.1)':0, 'Dinoponera quadriceps(ref|XP_014476737.1)':0.0143311):0.252264, ((((('Trachymyrmex cornetzi(gb|KYN19443.1)':0.0765027, (('Atta colombica(gb|KYM81317.1)':0.00338118, 'Atta cephalotes(ref|XP_012063674.1)':0.000626856):0.0101163, 'Trachymyrmex septentrionalis(gb|KYN34975.1)':0.00697178):0.00212337):0.0186587, 'Trachymyrmex zeteki(gb|KYQ56270.1)':0.0366114):0.00622276, 'Cyphomyrmex costatus(gb|KYN03674.1)':0.0308033):0.0305762, ('Vollenhovia emeryi(ref|XP_011880501.1)':0.0525855, ('Solenopsis invicta(ref|XP_011156418.1)':0.00381688, 'Solenopsis invicta(ref|XP_011156409.1)':0.00381682):0.0763358):0.00925324):0.14111, (('Harpegnathos saltator(gb|EFN82567.1)':0.00304908, 'Harpegnathos saltator(ref|XP_011142544.1)':0.00700143):0.0672602, 'Dinoponera quadriceps(ref|XP_014476727.1)':0.0531979):0.0882773):0.0133547)ants:0.0811646, 'Polistes dominula(ref|XP_015179710.1)':0.29238):0.0526657, ('Habropoda laboriosa(gb|KOC68669.1)':0.196717, 'Bombus impatiens(ref|XP_003492468.1)':0.333551)bees:0.0409163):0.108227):0.0214535, (('Bombyx mori(ref|XP_004933352.1)':0.172679, ('Papilio xuthus(ref|XP_013176360.1)':0.00081741, (('Papilio polytes(ref|XP_013136711.1)':0.0139182, ('Papilio machaon(ref|XP_014363898.1)':0, 'Papilio machaon(gb|KPJ10959.1)':0.000596026):0.00480422):0.00485292, 'Papilio xuthus(gb|KPI96535.1)':0):0.00222179)butterflies:0.193775):0.0715174, (((('Papilio polytes(ref|XP_013136673.1)':0.0625789, 'Papilio xuthus(gb|KPI96537.1)':0.0175493):0.0193972, 'Papilio xuthus(ref|XP_013176361.1)':0)butterflies:0.261963, 'Halyomorpha halys(ref|XP_014273391.1)':0.76366):0.0408076, 'Danaus plexippus(gb|EHJ72034.1)':0.260428):0.100689):0.0332001):0.093572):0.0153655):0.0406272, (((('Tetranychus urticae(ref|XP_015784862.1)':0.488962, (('Tetranychus cinnabarinus(gb|ANC35061.1)':0.0533247, ('Panonychus citri(gb|AGO95102.1)':0.00583433, 'Panonychus citri(gb|AJE26315.1)':0.000153747):0.0611572)mites_&_ticks:0.242753, (('Lygus hesperus(gb|ANC95004.1)':0.295913, (((('Anopheles darlingi(gb|ETN68068.1)':0.136884, 'Dendroctonus ponderosae(gb|ERL83941.1)':0.132915):0.0285441, (((('Stomoxys calcitrans(ref|XP_013098755.1)':0.077608, 'Musca domestica(ref|XP_005191759.1)':0.0848732):0.0230279, ('Bactrocera oleae(ref|XP_014101534.1)':0.0131019, 'Lucilia cuprina(gb|KNC30441.1)':0.100216):0.0189932):0.0907147, ('Bactrocera dorsalis(ref|XP_011212320.1)':0.154336, 'Ceratitis capitata(ref|XP_012160588.1)':0.0986722):0.00949147):0.0339608, (((('Drosophila yakuba(ref|XP_015045242.1)':0, 'Drosophila yakuba(ref|XP_015045240.1)':2.16201e-05):0.00174205, 'Drosophila yakuba(ref|XP_002086146.1)':0.00179154):0.0381745, 'Drosophila sechellia(ref|XP_002044811.1)':0.0684836):0.211596, ('Bactrocera oleae(ref|XP_014101639.1)':0, 'Bactrocera oleae(ref|XP_014101681.1)':0.0272591):0.0769935):0.0528288)flies:0.0141158):0.0252486, ('Halyomorpha halys(ref|XP_014275138.1)':0.315901, (('Lasius niger(gb|KMQ94877.1)':0.227484, 'Pandalopsis japonica(gb|AFC17977.1)':0.139675):0.0295766, ((('Penaeus monodon(gb|ADG22164.1)':0.00857523, 'Litopenaeus vannamei(gb|ACR23313.1)':0.0169298):0.0351255, 'Marsupenaeus japonicus(dbj|BAA14014.1)':0.0391006):0.0742877, ('Eriocheir sinensis(gb|AKP18001.1)':0.0515403, 'Scylla serrata(gb|ACZ53950.1)':0.0432886):0.0754933)crustaceans:0.0491489):0.0314925):0.0162785):0.0197569, ((((('Culex quinquefasciatus(ref|XP_001857861.1)':0.122339, 'Aedes aegypti(gb|AAB81850.1)':0.0995037):0.00834802, 'Anopheles darlingi(gb|ETN68067.1)':0.0723232):0.0563833, ('Anopheles sinensis(gb|KFB38505.1)':0.0630807, 'Anopheles gambiae str. PEST(ref|XP_001238192.2)':0.0157817):0.0675981)mosquitos:0.0706652, ((('Drosophila melanogaster(ref|NP_001036422.1)':0.108963, 'Drosophila simulans(ref|XP_016025899.1)':0.0718477):0.0598626, 'Drosophila erecta(ref|XP_001973906.2)':0.122362):0.0882131, ((('Drosophila mojavensis(ref|XP_002002635.2)':0.03105, 'Drosophila virilis(ref|XP_002051301.2)':0.0708346):0.0412401, 'Drosophila busckii(gb|ALC38927.1)':0.310829):0.0124045, ('Drosophila willistoni(ref|XP_002065242.2)':0.0986364, 'Drosophila pseudoobscura pseudoobscura(ref|XP_002132239.2)':0.005138):0.0194543):0.0676778)flies:0.125091):0.0375252, ('Nilaparvata lugens(gb|AJO25036.1)':0.167393, 'Nilaparvata lugens(gb|AJO25045.1)':0.100936)bugs:0.0717842):0.0494331):0.101647):0.0319919, 'Limulus polyphemus(ref|XP_013775794.1)':0.260123):0.0243342):0.0484326):0.0778258, ((((((('Danaus plexippus(gb|EHJ65741.1)':0.0982649, ('Operophtera brumata(gb|KOB77751.1)':0.164388, 'Amyelois transitella(ref|XP_013186426.1)':0.304056)moths:0.115408):0.0122995, ((('Papilio xuthus(ref|XP_013182099.1)':0, 'Papilio xuthus(ref|XP_013182098.1)':0):0.014477, 'Papilio xuthus(gb|KPI91436.1)':0.00374773):0.013369, (('Papilio machaon(ref|XP_014358445.1)':0.0107035, 'Papilio machaon(gb|KPJ15052.1)':0.0202318):0.0060231, 'Papilio polytes(ref|XP_013146025.1)':0.0843688):0.0400283)butterflies:0.120901):0.151926, ('Plutella xylostella(ref|XP_011550146.1)':0.0390061, 'Chilo suppressalis(gb|ALO79340.1)':0.360379)moths:0.0976666):0.163523, ('Microplitis demolitor(ref|XP_008545430.1)':0.346264, ((('Athalia rosae(ref|XP_012269359.1)':0.131293, 'Neodiprion lecontei(ref|XP_015509318.1)':0.0590804)hymenopterans:0.270071, (('Copidosoma floridanum(ref|XP_014210222.1)':0.126518, 'Cnaphalocrocis medinalis(gb|AJG44543.1)':0.394185):0.0925757, ('Nasonia vitripennis(ref|XP_016844707.1)':0.0983328, 'Ceratosolen solmsi marchali(ref|XP_011497667.1)':0.141919)wasps_&c.:0.0293853):0.096208):0.00590994, (('Diachasma alloeum(ref|XP_015116481.1)':0.142461, 'Fopius arisanus(ref|XP_011303299.1)':0.0901099)wasps_&c.:0.112484, ((('Acromyrmex echinatior(gb|EGI58538.1)':0.162678, 'Solenopsis invicta(ref|XP_011156382.1)':0.0682409):0.0570076, (('Dinoponera quadriceps(ref|XP_014480798.1)':0.143618, 'Vollenhovia emeryi(ref|XP_011876820.1)':0.047788):0.0301871, (('Pogonomyrmex barbatus(ref|XP_011633085.1)':0.10011, ('Acromyrmex echinatior(ref|XP_011065638.1)':0.0141896, 'Trachymyrmex septentrionalis(gb|KYN31111.1)':0.094009):0.0144888):0.0428147, 'Linepithema humile(ref|XP_012234813.1)':0.0140901):0.0289248):0.00219543)ants:0.00387005, (('Eufriesea mexicana(gb|OAD62556.1)':0.167294, ('Dufourea novaeangliae(gb|KZC14813.1)':0.00267662, 'Dufourea novaeangliae(ref|XP_015437780.1)':0.00248248):0.170486)bees:0.0571456, (('Harpegnathos saltator(gb|EFN79784.1)':0, 'Harpegnathos saltator(ref|XP_011146606.1)':0.0122996):0.0811957, 'Cerapachys biroi(ref|XP_011331779.1)':0.0404488)ants:0.0130254):0.0120833):0.0842108):0.0179526):0.0498801):0.0632069):0.100952, (('Pediculus humanus corporis(ref|XP_002426510.1)':0.326419, (('Tenebrio molitor(emb|CAD31740.4)':0.125012, ('Tribolium castaneum(ref|XP_008198138.1)':0.0267883, 'Tribolium castaneum(ref|NP_001036067.1)':0.0199818):0.0625746):0.121756, (('Monochamus alternatus(dbj|BAG13449.1)':0.00163978, 'Monochamus alternatus(dbj|BAG13448.1)':0.0016443):0.141836, ('Dendroctonus ponderosae(gb|ENN70443.1)':0, 'Dendroctonus ponderosae(gb|ERL88865.1)':0.0140855):0.199866):0.117925)beetles:0.108876):0.0431231, (((('Diuraphis noxia(ref|XP_015370321.1)':0.0214794, ('Acyrthosiphon pisum(ref|XP_008184295.1)':0, 'Acyrthosiphon pisum(ref|XP_001943038.2)':0):0.0332239)aphids:0.527675, ('Diaphorina citri(ref|XP_008485416.1)':0.078583, 'Diaphorina citri(ref|XP_008484430.1)':0.106653)psyllids:0.333226):0.0561167, 'Periplaneta americana(gb|AIA09346.1)':0.654095):0.0560711, ('Cimex lectularius(ref|XP_014241974.1)':0.33225, ('Halyomorpha halys(ref|XP_014289752.1)':0.249156, 'Nilaparvata lugens(gb|AJO25044.1)':0.337918):0.360051)bugs:0.0327865):0.0221797):0.0316602):0.0327939, ('Daphnia pulex(gb|EFX87590.1)':0.0622903, 'Daphnia magna(gb|KZS14954.1)':0.190157)crustaceans:0.259812):0.03734, ((((('Anopheles darlingi(gb|ETN62927.1)':0.523619, ('Anopheles sinensis(gb|KFB52812.1)':0.176513, 'Anopheles gambiae str. PEST(ref|XP_003436134.1)':0.175445):0.130693):0.0952767, (('Aedes albopictus(gb|KXJ77164.1)':0.0891476, 'Aedes aegypti(ref|XP_001656232.1)':0.112873):0.0807317, 'Culex quinquefasciatus(ref|XP_001863386.1)':0.0900812):0.168125)mosquitos:0.168976, ('Amblyomma americanum(gb|AIR95100.1)':0.367897, 'Ixodes scapularis(ref|XP_002407802.1)':0.304036)mites_&_ticks:0.184477):0.101539, ((((((((((('Cerapachys biroi(ref|XP_011351745.1)':0, 'Cerapachys biroi(ref|XP_011351748.1)':0.00482256):0.0926775, 'Linepithema humile(ref|XP_012215909.1)':0.0654147):0.0100344, (('Pogonomyrmex barbatus(ref|XP_011632685.1)':0, 'Pogonomyrmex barbatus(ref|XP_011632684.1)':0):0.0741124, ((((('Lasius niger(gb|KMR01412.1)':0.0517895, 'Camponotus floridanus(ref|XP_011258499.1)':0.0947838):0.0715964, 'Monomorium pharaonis(ref|XP_012532525.1)':0.0230591):0.0514991, ('Solenopsis invicta(ref|XP_011166685.1)':0, 'Solenopsis invicta(ref|XP_011166684.1)':0):0.0315879):0.0100379, ('Wasmannia auropunctata(ref|XP_011700016.1)':0.0222165, ('Vollenhovia emeryi(ref|XP_011862764.1)':0.00229359, 'Vollenhovia emeryi(ref|XP_011862761.1)':0.00229359):0.0395332):0.00222132):0.0120175, (((('Acromyrmex echinatior(gb|EGI64271.1)':0, 'Acromyrmex echinatior(ref|XP_011056665.1)':9.31269e-05):0.00210469, 'Acromyrmex echinatior(ref|XP_011056666.1)':0.00234539):0.0275178, ('Atta cephalotes(ref|XP_012061755.1)':0.00259997, 'Atta colombica(gb|KYM80566.1)':0.00353506):0.0254967):0.050194, 'Cyphomyrmex costatus(gb|KYN07251.1)':0.0599154):0.0337485):0.010111):0.0277718):0.0030985, ('Harpegnathos saltator(ref|XP_011135477.1)':0.0963147, 'Dinoponera quadriceps(ref|XP_014478914.1)':0.102959):0.0138534)ants:0.090559, 'Zootermopsis nevadensis(gb|KDR23754.1)':0.114061):0.0197826, (((('Anopheles sinensis(gb|KFB52811.1)':0.0991173, ('Culex quinquefasciatus(ref|XP_001863384.1)':0.0919261, ('Anopheles gambiae str. PEST(ref|XP_001237469.3)':0, 'Anopheles gambiae(gb|AEE44123.1)':4.11971e-06):0.0206137):0.0176789)mosquitos:0.111564, (('Bactrocera cucurbitae(ref|XP_011192286.1)':0.00295677, 'Ceratitis capitata(ref|XP_004534364.1)':0.0176034):0.0322944, (((('Drosophila melanogaster(ref|NP_650314.1)':0.00132692, (('Drosophila simulans(ref|XP_016034793.1)':0, 'Drosophila simulans(gb|EDX13027.1)':0.000407533):0.000857173, 'Drosophila sechellia(ref|XP_002031282.1)':0.00834001):0.00458746):0.00507159, ('Drosophila yakuba(ref|XP_002097574.1)':0.00391604, 'Drosophila erecta(ref|XP_001980219.1)':0.00499945):0.00746144):0.0341736, 'Drosophila ananassae(ref|XP_001955132.1)':0.028658):0.0288612, (((('Drosophila mojavensis(ref|XP_001999265.2)':0.0255714, 'Drosophila busckii(gb|ALC46802.1)':0.0201668):0.000773896, 'Drosophila virilis(ref|XP_002058527.1)':0.0302742):0.0109001, 'Drosophila willistoni(ref|XP_002073595.1)':0.031851):0.00821854, ('Lucilia cuprina(gb|KNC21401.1)':0.0960592, 'Stomoxys calcitrans(ref|XP_013111382.1)':0.0553362):0.0237752):0.00314409):0.00988614)flies:0.0369074):0.0485609, ((('Ceratosolen solmsi marchali(ref|XP_011501278.1)':0.134644, 'Nasonia vitripennis(ref|NP_001155084.1)':0.0782415)wasps_&c.:0.0364106, 'Cephus cinctus(ref|XP_015600584.1)':0.0816544):0.0245078, 'Neodiprion lecontei(ref|XP_015523849.1)':0.0957714):0.030153):0.0162879, ('Nilaparvata lugens(gb|AJO25040.1)':0.101886, 'Diaphorina citri(ref|XP_008468457.1)':0.198294):0.00298038):0.00684449):0.00590313, (('Diachasma alloeum(ref|XP_015118922.1)':0.0798029, 'Fopius arisanus(ref|XP_011300004.1)':0.054809):0.102797, ('Polistes dominula(ref|XP_015186129.1)':0.0310609, ('Polistes canadensis(ref|XP_014612911.1)':0, 'Polistes canadensis(ref|XP_014612909.1)':0.0205527):0.0473822):0.12185)wasps_&c.:0.019062):0.0490144, (((((('Acyrthosiphon pisum(ref|XP_008181779.1)':0.0506549, 'Diuraphis noxia(ref|XP_015374939.1)':0.0772304)aphids:0.202568, 'Pediculus humanus corporis(ref|XP_002426601.1)':0.349208):0.0183152, 'Nilaparvata lugens(gb|AJO25039.1)':0.369237):0.0308692, ('Locusta migratoria(gb|AJG35801.1)':0.160255, 'Locusta migratoria(gb|AJG35802.1)':0.276735)grasshoppers:0.0613555):0.0438248, ((('Microplitis demolitor(ref|XP_014298979.1)':0.231419, 'Pediculus humanus corporis(ref|XP_002426602.1)':0.115305):0.0363395, (((('Lygus hesperus(gb|ANC95000.1)':0, 'Anopheles darlingi(gb|ETN60412.1)':0.304836):0.0394837, ('Cimex lectularius(ref|XP_014245091.1)':0.0230886, 'Halyomorpha halys(ref|XP_014282954.1)':0.0492951)bugs:0.0512438):0.0109039, 'Poophilus costalis(gb|AFW03959.1)':0.0877959):0.0172196, 'Blattella germanica(gb|AII81930.1)':0.213474):0.0168547):0.0144025, ((((((('Choristoneura fumiferana(gb|AAM43792.1)':0.045384, (((('Amyelois transitella(ref|XP_013186260.1)':0.0408461, 'Leucinodes orbonalis(gb|AGK06901.1)':0.0306737):0.026774, ('Hyphantria cunea(gb|AAB47539.1)':0.0577343, (((('Helicoverpa armigera(gb|ALY11060.1)':0.00605218, ('Helicoverpa armigera(gb|AAQ91786.1)':0, ('Lymantria dispar(gb|AKL59780.1)':0.00547172, ('Helicoverpa armigera(gb|AIU56908.1)':0, 'Helicoverpa armigera(pir|JC8021)':0.00275344):8.69939e-05):3.82673e-05):0.0132588):0.0104416, ((('Agrotis ipsilon(gb|ABW03227.1)':0.013366, 'Agrotis ipsilon(gb|ACQ73745.1)':0.00584013):0.0283351, 'Mythimna separata(gb|AAS92245.1)':0.0139281):0.00320818, (('Mamestra brassicae(gb|AEV22116.1)':0, 'Mamestra brassicae(gb|ACL30984.1)':0):0.021255, 'Lacanobia oleracea(emb|CAF05663.1)':0.0281219):0.0251441):0.00800497):0.00168703, ('Spodoptera frugiperda(gb|AAS18266.1)':0.0119847, ((('Spodoptera litura(dbj|BAB12678.1)':0, 'Spodoptera littoralis(gb|AJW87647.1)':0.00812958):0.000772466, 'Spodoptera litura(gb|AAQ91787.1)':0.00218226):0.00495764, (('Spodoptera exigua(gb|AEV22117.1)':4.29506e-05, 'Spodoptera exigua(gb|AAV91784.1)':0):0.00010193, 'Spodoptera exigua(gb|ADI24346.1)':0):0.00599615):0.00106719):0.0109541):0.00359725, 'Phyllonorycter ringoniella(gb|AEP25533.1)':0):0.0246447):0.00500431)moths:0.00927345, (('Papilio polytes(ref|NP_001298602.1)':0.00578745, ('Papilio xuthus(ref|XP_013166345.1)':0, 'Papilio xuthus(gb|KPI99374.1)':0.000243491):0.00604739):0.000527005, ('Papilio machaon(ref|XP_014364272.1)':0, 'Papilio machaon(gb|KPJ10750.1)':0.000262376):0.00499197)butterflies:0.0496046):0.00862426, 'Manduca sexta(sp|P36362.1)':0.0362189):0.00270816):0.00290359, 'Chilo suppressalis(gb|AAW30162.1)':0.0550306):0.00391103, (('Ostrinia furnacalis(pdb|3WL1_A)':0, ((('Ostrinia furnacalis(pdb|3WKZ_A)':0.000250441, ('Ostrinia furnacalis(gb|ABI81757.1)':0.00590724, 'Ostrinia furnacalis(gb|AAW50396.1)':0.000628775):0.00426344):0.000505491, 'Ostrinia furnacalis(pdb|3W4R_A)':0):0.000972697, 'Ostrinia furnacalis(pdb|3WL0_A)':1.69144e-05):0.00164215):0.0175483, (('Bombyx mori(ref|NP_001037480.1)':0, ((('Bombyx mori(ref|NP_001166832.1)':0.00735533, 'Bombyx mori(ref|NP_001166833.1)':0.00272896):0.00220197, 'Bombyx mori(ref|NP_001166831.1)':0):0.00367822, 'Bombyx mori(dbj|BAB13481.1)':0):0.00113089):0.00234507, 'Bombyx mandarina(gb|AAG48700.1)':0.0209969):0.0702199)moths:0.0171796):0.00825923, ('Plutella xylostella(ref|NP_001296076.1)':0.0214859, 'Plutella xylostella(ref|XP_011558385.1)':0.0276932)moths:0.0782065):0.00873017, 'Danaus plexippus(gb|EHJ76706.1)':0.0669926):0.102386, (('Tribolium castaneum(gb|EFA10939.1)':0.00198708, 'Tribolium castaneum(ref|NP_001034524.1)':0.00296345)beetles:0.124934, 'Musca domestica(ref|XP_005178009.1)':0.10235):0.020604):0.0132634, ('Orussus abietinus(ref|XP_012280096.1)':0.14107, ('Cnaphalocrocis medinalis(gb|AJG44545.1)':0.146501, 'Trichogramma pretiosum(ref|XP_014224042.1)':0.0859599):0.0343833):0.00261668):0.015802):0.00329882):0.0201429, ((('Dufourea novaeangliae(ref|XP_015437153.1)':0.0580394, 'Megachile rotundata(ref|XP_012140617.1)':0.0463219):0.00263587, (((((('Apis mellifera(ref|XP_623995.1)':0.00140472, 'Apis mellifera(ref|XP_016768022.1)':0):0.00546387, 'Apis florea(ref|XP_012342198.1)':0.0289444):0.0171902, 'Apis dorsata(ref|XP_006613429.1)':0.0568029):0.0408767, 'Bombus impatiens(ref|XP_012244175.1)':0):0.0110562, 'Bombus terrestris(ref|XP_012174753.1)':0.0340933):0.00895046, 'Habropoda laboriosa(gb|KOC66347.1)':0.0532539):0.00451279):0.0465075, 'Melipona quadrifasciata(gb|KOX72270.1)':0.0822846)bees:0.092684):0.0436066):0.0402683, (('Daphnia magna(gb|KZS04090.1)':0.0708789, 'Daphnia pulex(gb|EFX74629.1)':0.0821811)crustaceans:0.183641, (((('Marsupenaeus japonicus(dbj|BAA12287.1)':0.0748023, 'Penaeus monodon(gb|AAD40313.1)':0)crustaceans:0.116273, (('Scylla serrata(gb|ACG60512.1)':0, ('Microplitis demolitor(ref|XP_008558920.1)':0.00129032, 'Microplitis demolitor(ref|XP_008558919.1)':0.00129032)wasps_&c.:0.196493):0.0764235, 'Charybdis japonica(gb|AFF59213.1)':0):0.160384):0.0778289, 'Pandalopsis japonica(gb|AFC60658.1)':0.207689):0.0999311, ('Macrobrachium nipponense(gb|AHL28105.1)':0.00382842, 'Macrobrachium nipponense(gb|AIU92928.1)':0.00165107)crustaceans:0.0900408):0.0996784):0.07407):0.0789832, (('Metaseiulus occidentalis(ref|XP_003745198.1)':0.197898, 'Ixodes scapularis(ref|XP_002415015.1)':0.153818)mites_&_ticks:0.0754092, (((('Parasteatoda tepidariorum(ref|XP_015915003.1)':0.0364614, 'Stegodyphus mimosarum(gb|KFM64340.1)':0.0274039)spiders:0.0481495, ('Ixodes scapularis(ref|XP_002407798.1)':0.224137, 'Limulus polyphemus(ref|XP_013771934.1)':0.141982):0.0122414):0.0288118, 'Limulus polyphemus(ref|XP_013779086.1)':0.188981):0.0386264, 'Limulus polyphemus(ref|XP_013790443.1)':0.358679):0.0138183):0.0443528):0.0226279, ('Tetranychus urticae(ref|XP_015788030.1)':0.288184, ('Panonychus citri(gb|AJF93427.1)':0.144653, 'Tetranychus urticae(ref|NP_001310073.1)':0.0902904):0.160747)mites_&_ticks:0.120501):0.0300439):0.0779731, 'Metaseiulus occidentalis(ref|XP_003743473.1)':0.560737):0.0954091):0.0327134):0.0250525, ((('Halyomorpha halys(ref|XP_014276726.1)':0.559137, (('Daphnia pulex(gb|EFX87932.1)':0.056915, 'Daphnia magna(gb|KZS12276.1)':0.0369906)crustaceans:0.226418, ((((((('Diuraphis noxia(ref|XP_015380469.1)':0.00124037, 'Diuraphis noxia(ref|XP_015380470.1)':0.0161522):0.00916957, 'Acyrthosiphon pisum(ref|XP_008187300.1)':0.0142063)aphids:0.0735812, ('Neodiprion lecontei(ref|XP_015516879.1)':0, 'Neodiprion lecontei(ref|XP_015516880.1)':3.173e-05)hymenopterans:0.0906283):0.00612218, ((((((('Megachile rotundata(ref|XP_012154006.1)':0, ('Megachile rotundata(ref|XP_012154014.1)':1.12926e-07, 'Megachile rotundata(ref|XP_012154022.1)':0):3.06042e-05):0.0291775, 'Dufourea novaeangliae(gb|KZC14844.1)':0.0259493):0.0249644, (((('Bombus terrestris(ref|XP_012169819.1)':0.00152947, 'Bombus impatiens(ref|XP_012239084.1)':0.00152397):0.0137045, 'Melipona quadrifasciata(gb|KOX79324.1)':0.0553694):0.018766, 'Eufriesea mexicana(gb|OAD52209.1)':0.0742394):0.00284351, (('Apis dorsata(ref|XP_006621764.1)':0.010343, 'Apis florea(ref|XP_012341218.1)':0.0500569):0.0130734, (('Apis mellifera(ref|XP_016770371.1)':8.68964e-06, 'Apis mellifera(ref|XP_016770370.1)':0):0.000948994, 'Apis mellifera(ref|XP_016770372.1)':0.00677313):0.0114744):0.0180712):0.00789005)bees:0.0242237, ((('Polistes dominula(ref|XP_015191454.1)':0, 'Polistes dominula(ref|XP_015191455.1)':0):0.00495177, 'Polistes canadensis(ref|XP_014615042.1)':0.00750977)wasps_&c.:0.0654759, ('Linepithema humile(ref|XP_012224383.1)':0.0285999, ((('Cerapachys biroi(ref|XP_011337117.1)':0.00211377, 'Cerapachys biroi(gb|EZA55443.1)':0.00404014):0.027218, 'Pogonomyrmex barbatus(ref|XP_011635737.1)':0.0165588):0.00638475, ((('Camponotus floridanus(gb|EFN68745.1)':0, 'Camponotus floridanus(ref|XP_011255743.1)':0):0.0170711, 'Lasius niger(gb|KMQ91712.1)':0.029863):0.0139835, (('Dinoponera quadriceps(ref|XP_014480668.1)':0.015576, ('Harpegnathos saltator(gb|EFN75798.1)':0, 'Harpegnathos saltator(ref|XP_011152447.1)':0.00821052):0.0171845):0.0212147, (('Vollenhovia emeryi(ref|XP_011867182.1)':0.0288349, (('Wasmannia auropunctata(ref|XP_011704054.1)':0, 'Wasmannia auropunctata(ref|XP_011704053.1)':0):0.00944549, ('Monomorium pharaonis(ref|XP_012529605.1)':0.00979814, 'Solenopsis invicta(ref|XP_011167490.1)':0.0118964):0.00322953):0.00548944):0.00169226, ((('Atta colombica(gb|KYM85390.1)':0, 'Atta cephalotes(ref|XP_012057638.1)':0.00330954):0.0113932, 'Acromyrmex echinatior(ref|XP_011054939.1)':0.0099777):0.00748009, (('Cyphomyrmex costatus(gb|KYM94104.1)':0.0122422, 'Trachymyrmex zeteki(gb|KYQ46159.1)':0.0147898):0.00672692, 'Trachymyrmex cornetzi(gb|KYN27929.1)':0.0098713):0.00304409):0.00342641):0.00810031):0.00179217):0.00466961):0.00424851)ants:0.00931967):0.0128377):0.0106545, ((('Cephus cinctus(ref|XP_015593366.1)':0.000123459, 'Cephus cinctus(ref|XP_015593365.1)':0):0.000133528, 'Cephus cinctus(ref|XP_015593367.1)':0):0.000133528, 'Cephus cinctus(ref|XP_015593368.1)':0)hymenopterans:0.0477852):0.00375832, ((('Microplitis demolitor(ref|XP_008545503.1)':0, ('Microplitis demolitor(ref|XP_008545502.1)':0, 'Microplitis demolitor(ref|XP_008545501.1)':0):0):0, 'Microplitis demolitor(ref|XP_008545499.1)':0)wasps_&c.:0.0392816, 'Orussus abietinus(ref|XP_012282314.1)':0.103312):0.0103499):0.00541943, ((('Ceratosolen solmsi marchali(ref|XP_011500928.1)':0.0385365, 'Copidosoma floridanum(ref|XP_014211523.1)':0.0764069):0.00774938, ((('Nasonia vitripennis(ref|XP_016840268.1)':0, ('Nasonia vitripennis(ref|XP_008205183.1)':0, 'Nasonia vitripennis(ref|XP_016840266.1)':1.49201e-07):1.99099e-07):1.99099e-07, 'Nasonia vitripennis(ref|XP_008205182.1)':0):2.07719e-07, 'Nasonia vitripennis(ref|XP_016840267.1)':0):0.0616127):0.0259124, 'Trichogramma pretiosum(ref|XP_014228257.1)':0.111499)wasps_&c.:0.0308717):0.0258168):0.0204406, ('Pediculus humanus corporis(ref|XP_002425126.1)':0.0779879, ((('Halyomorpha halys(ref|XP_014277368.1)':0, 'Halyomorpha halys(ref|XP_014277360.1)':0):0.0763761, ('Cimex lectularius(ref|XP_014244000.1)':0.00426817, 'Cimex lectularius(ref|XP_014243998.1)':0.00573208):0.0573609):0.0398608, 'Nilaparvata lugens(gb|AJO25041.1)':0.0806038)bugs:0.00644712):0.0146634):0.0095403, ('Anopheles sinensis(gb|KFB52274.1)':0.0746268, ('Plutella xylostella(ref|XP_011560386.1)':0.0887965, (((('Tribolium castaneum(ref|XP_015834046.1)':0, ('Tribolium castaneum(ref|XP_008191391.1)':0, 'Tribolium castaneum(ref|XP_008191393.1)':0):0):0.0521079, 'Oryctes borbonicus(gb|KRT83458.1)':0.0812023):0.0184206, ('Dendroctonus ponderosae(gb|ENN78373.1)':0.00399263, 'Dendroctonus ponderosae(gb|ERL93249.1)':0):0.0341823)beetles:0.0494306, (((('Musca domestica(ref|XP_011294831.1)':0.0127243, 'Stomoxys calcitrans(ref|XP_013104426.1)':0.00602731):0.0349667, 'Lucilia cuprina(gb|KNC26106.1)':0.0144362):0.0112023, ('Ceratitis capitata(ref|XP_012157061.1)':0.0095444, ('Bactrocera cucurbitae(ref|XP_011191745.1)':0.00582814, ('Bactrocera dorsalis(ref|XP_011198867.1)':0.00317449, 'Bactrocera oleae(ref|XP_014085314.1)':0.0030561):0.00195807):0.00221093):0.0266425):0.00511351, ((('Drosophila virilis(ref|XP_002055548.2)':0.00425498, 'Drosophila mojavensis(ref|XP_002010567.2)':0.00519405):0.00749488, ('Drosophila grimshawi(ref|XP_001991892.1)':0.00797651, 'Drosophila busckii(gb|ALC48771.1)':0.0113801):0.00212081):0.00370775, (('Drosophila pseudoobscura pseudoobscura(ref|XP_002134552.2)':0.00938623, ((('Drosophila erecta(ref|XP_015010866.1)':0, ('Drosophila erecta(ref|XP_015010864.1)':0, ('Drosophila erecta(ref|XP_001977278.2)':0, 'Drosophila erecta(ref|XP_015010865.1)':8.15745e-07):8.15745e-07):4.92816e-06):0.00497404, ('Drosophila sechellia(ref|XP_002041822.1)':7.88349e-06, 'Drosophila persimilis(ref|XP_002023034.1)':0.0564361):0.0421828):0.000673126, (((((((((((('Drosophila simulans(ref|XP_016038734.1)':0, 'Drosophila melanogaster(ref|NP_001245599.1)':0):0, 'Drosophila simulans(ref|XP_016038738.1)':0):6.47158e-08, 'Drosophila melanogaster(ref|NP_572598.3)':0):6.47158e-08, 'Drosophila simulans(ref|XP_016038736.1)':0):6.47158e-08, 'Drosophila melanogaster(ref|NP_001245601.1)':0):6.47158e-08, 'Drosophila simulans(ref|XP_016038733.1)':0):6.47158e-08, 'Drosophila melanogaster(ref|NP_001096934.2)':0):6.47158e-08, 'Drosophila melanogaster(ref|NP_001245598.1)':0):6.47158e-08, 'Drosophila simulans(ref|XP_016038735.1)':0):6.47158e-08, 'Drosophila simulans(ref|XP_016038737.1)':0):2.38094e-05, 'Drosophila melanogaster(ref|NP_001245600.1)':0):2.38094e-05, 'Drosophila melanogaster(ref|NP_001245602.1)':0):0.00390436):0.00156608):0.00178921, ('Drosophila willistoni(ref|XP_002071489.2)':0.00638542, 'Drosophila ananassae(ref|XP_001966685.2)':0.00635395):0.00080541):0.00385086):0.0230878)flies:0.114499):0.00607523):0.00307266):0.0252631):0.0296667, 'Diaphorina citri(ref|XP_008479320.1)':0.154814):0.0333155):0.0213264):0.0648859, ('Tetranychus urticae(ref|XP_015788876.1)':0.218665, (('Limulus polyphemus(ref|XP_013776477.1)':0.159239, ('Limulus polyphemus(ref|XP_013789313.1)':0.115833, 'Limulus polyphemus(ref|XP_013784322.1)':0.214198):0.015249)horseshoe_crabs:0.111041, (('Limulus polyphemus(ref|XP_013794440.1)':0.121494, 'Parasteatoda tepidariorum(ref|XP_015918310.1)':0.253799):0.0409329, ('Parasteatoda tepidariorum(ref|XP_015914324.1)':0.242739, 'Ixodes scapularis(ref|XP_002403819.1)':0.189121):0.0554117):0.00696022):0.0164367):0.0766679):0.171528, ((('Daphnia pulex(gb|EFX79125.1)':0.191652, 'Daphnia magna(gb|KZS07823.1)':0.101602):0.0291002, (('Daphnia magna(gb|KZS17387.1)':0.146512, 'Daphnia magna(gb|KZS04323.1)':0.175282):0.0309077, 'Daphnia pulex(gb|EFX89831.1)':0.150693):0.0257372):0.329847, (((('Daphnia pulex(gb|EFX83930.1)':0.127783, 'Daphnia pulex(gb|EFX84124.1)':0.409263):0.0183434, 'Daphnia magna(gb|KZS13699.1)':0.163919):0.10297, ('Daphnia pulex(gb|EFX84099.1)':0, 'Daphnia pulex(gb|AFI40057.1)':0.223034):0.31041):0.0396452, 'Daphnia pulex(gb|EFX83799.1)':0.599816):0.0970325)crustaceans:0.0744925):0.0264464):0.0276702, (((((((('Morus notabilis(ref|XP_010107160.1)':0.304787, ((('Populus euphratica(ref|XP_011017971.1)':0, 'Populus euphratica(ref|XP_011017968.1)':0):0.0288464, 'Populus trichocarpa(ref|XP_002324562.2)':0.0346424):0.0103469, 'Populus trichocarpa(ref|XP_006372127.1)':0):0.205465):0.0332911, 'Coffea canephora(emb|CDP10185.1)':0.214042)eudicots:0.0674516, 'Musa acuminata subsp. malaccensis(ref|XP_009406596.1)':0.364676):0.0114645, ((('Populus euphratica(ref|XP_011039593.1)':0.254884, (('Jatropha curcas(ref|XP_012077503.1)':0.201656, ('Ricinus communis(ref|XP_002515448.2)':0.0013476, 'Ricinus communis(gb|EEF46897.1)':0):0.173328):0.0549402, ('Prunus mume(ref|XP_008220697.1)':0.0035566, 'Prunus persica(ref|XP_007227496.1)':0.0152244):0.237586):0.0181044):0.0406125, 'Cynara cardunculus var. scolymus(gb|KVH96459.1)':0.382853):0.0227526, (('Gossypium raimondii(gb|KJB82862.1)':0.000122194, 'Gossypium raimondii(ref|XP_012461678.1)':0):0.248188, 'Sesamum indicum(ref|XP_011084017.1)':0.202017):0.120901)eudicots:0.0371296):0.0724667, ('Selaginella moellendorffii(ref|XP_002974083.1)':0.354057, 'Marchantia polymorpha subsp. polymorpha(gb|OAE28720.1)':0.440916):0.0293127):0.0402384, ((((('Ziziphus jujuba(ref|XP_015892901.1)':0.171542, 'Theobroma cacao(ref|XP_007011987.1)':0.177345):0.0173528, ('Prunus mume(ref|XP_008242939.1)':0.00479231, 'Prunus persica(ref|XP_007212516.1)':0.0590175):0.178547):0.0260344, ('Eucalyptus grandis(ref|XP_010050307.1)':0.248541, (('Solanum tuberosum(ref|XP_006343684.1)':0.0452469, 'Solanum lycopersicum(ref|XP_004242562.1)':0.0584169):0.261382, 'Vitis vinifera(ref|XP_010647184.1)':0.176993):0.00478922):0.0368824):0.0229151, 'Morus notabilis(ref|XP_010103107.1)':0.317611):0.00697589, ('Capsella rubella(ref|XP_006283969.1)':0.167567, 'Camelina sativa(ref|XP_010496391.1)':0.280682):0.0573744)eudicots:0.191882):0.3086, ((('Fischerella muscicola(ref|WP_016864055.1)':0.0790183, 'Leptolyngbya sp. NIES-2104(ref|WP_058995802.1)':0.0781111):0.150875, 'Nostoc punctiforme(ref|WP_012412886.1)':0.337737)cyanobacteria:0.240028, ((((((('Rhizoctonia solani AG-3 Rhs1AP(gb|EUC54050.1)':0, 'Rhizoctonia solani 123E(gb|KEP52808.1)':0):0.0118207, 'Rhizoctonia solani(emb|CUA76169.1)':0.0218337):0.0494211, 'Rhizoctonia solani AG-1 IB(emb|CCO32177.1)':0.00725735)basidiomycetes:0.401075, (((((('Colletotrichum fioriniae PJ7(ref|XP_007598123.1)':0.0208475, 'Colletotrichum salicis(gb|KXH26102.1)':0):0.26193, (('Aspergillus niger(dbj|GAQ41061.1)':0.153095, ((('Gaeumannomyces graminis var. tritici R3-111a-1(ref|XP_009225504.1)':0.258408, ('Pseudogymnoascus pannorum VKM F-4514 (FW-929)(gb|KFY47845.1)':0.00284003, 'Pseudogymnoascus pannorum VKM F-3557(gb|KFX89376.1)':0.0134876):0.111265):0.0254726, 'Colletotrichum incanum(gb|KZL82754.1)':0.162652):0.0202971, (('Pseudogymnoascus pannorum VKM F-3808(gb|KFX91999.1)':0.0127999, ('Pseudogymnoascus pannorum VKM F-4514 (FW-929)(gb|KFY41184.1)':0, 'Pseudogymnoascus pannorum VKM F-3557(gb|KFX95472.1)':0):0.00164129):0.0185062, 'Pseudogymnoascus pannorum VKM F-4513 (FW-928)(gb|KFY41527.1)':0.0606079):0.209575):0.0302561):0.0620721, ((('Aspergillus niger(dbj|GAQ47699.1)':0.00386731, ('Aspergillus luchuensis(dbj|GAT20989.1)':0, 'Aspergillus kawachii IFO 4308(dbj|GAA91464.1)':0.000783555):0.00337916):0.172445, 'Penicillium griseofulvum(gb|KXG46667.1)':0.207719):0.0924148, ('Gaeumannomyces graminis var. tritici R3-111a-1(ref|XP_009220863.1)':0.227409, 'Diplodia seriata(gb|KKY15355.1)':0.348122):0.0455091):0.0559991):0.0432813):0.0944478, (((((('Aspergillus terreus NIH2624(ref|XP_001209758.1)':0.136397, 'Penicillium roqueforti FM164(emb|CDM37953.1)':0.120585):0.0426624, ('Aspergillus clavatus NRRL 1(ref|XP_001276480.1)':0.0908992, ('Aspergillus terreus NIH2624(ref|XP_001215447.1)':0.0376429, 'Talaromyces verruculosus(gb|KUL82513.1)':0.0718988):0.0760173):0.0410415):0.010354, 'Aschersonia aleyrodis RCEF 2490(gb|KZZ99736.1)':0.167089):0.0848246, ((('Colletotrichum gloeosporioides Nara gc5(ref|XP_007273244.1)':0.00674481, 'Colletotrichum gloeosporioides Cg-14(gb|EQB52797.1)':0.00222398):0.15386, (('Stachybotrys chartarum IBT 40288(gb|KFA73492.1)':0.00011703, 'Stachybotrys chartarum IBT 7711(gb|KEY64565.1)':0):0.000133686, 'Stachybotrys chartarum IBT 40293(gb|KFA55929.1)':0):0.184518):0.0697119, ((('Hirsutella minnesotensis 3608(gb|KJZ69799.1)':0.0519503, 'Cordyceps militaris CM01(ref|XP_006665541.1)':0.0870799):0.0885042, 'Tolypocladium ophioglossoides CBS 100239(gb|KND88670.1)':0.186878):0.0528644, ('Trichoderma virens Gv29-8(ref|XP_013957399.1)':0.221485, 'Hypocrella siamensis(gb|ALI93564.1)':0.252935):0.0410397):0.00810736):0.0188241):0.0281268, ((('Colletotrichum sublineola(gb|KDN71158.1)':0, ('Colletotrichum gloeosporioides Cg-14(gb|EQB48484.1)':0, 'Colletotrichum gloeosporioides Nara gc5(ref|XP_007286016.1)':7.30532e-05):0.00956413):0.0205024, 'Colletotrichum incanum(gb|KZL86127.1)':0.0521857):0.217745, (((('Ajellomyces dermatitidis SLH14081(ref|XP_002621019.1)':0.0223204, 'Emmonsia parva UAMH 139(gb|KLJ12565.1)':0.028345):0.12257, (('Claviceps purpurea 20.1(emb|CCE32154.1)':0.10078, 'Claviceps purpurea 20.1(emb|CCE32160.1)':0.0584908):0.0808163, 'Pyrenochaeta sp. DS3sAY3a(gb|OAL43795.1)':0.163518):0.020623):0.0116444, 'Isaria fumosorosea ARSEF 2679(gb|OAA67644.1)':0.184663):0.0159686, ('Stachybotrys chartarum IBT 40288(gb|KFA80553.1)':0, ('Stachybotrys chartarum IBT 40293(gb|KFA48851.1)':0, 'Stachybotrys chartarum IBT 7711(gb|KEY74069.1)':2.6629e-06):2.60302e-05):0.279517):0.060555):0.0245095):0.100782, (('Sclerotinia sclerotiorum 1980 UF-70(ref|XP_001594026.1)':0.252374, (((('Colletotrichum sublineola(gb|KDN66601.1)':0.061599, 'Colletotrichum orbiculare MAFF 240422(gb|ENH79511.1)':0.0359773):0.0503045, 'Pestalotiopsis fici W106-1(ref|XP_007840067.1)':0.0619415):0.11146, 'Leptosphaeria maculans JN3(ref|XP_003838869.1)':0.107154):0.0274181, ('Bipolaris zeicola 26-R-13(ref|XP_007711663.1)':0.00119922, 'Bipolaris victoriae FI3(ref|XP_014553784.1)':0.00252519):0.216282):0.0106163):0.0712333, (('Fusarium verticillioides 7600(gb|EWG38332.1)':0.208979, ((('Bipolaris maydis ATCC 48331(ref|XP_014077144.1)':0.000310668, 'Bipolaris oryzae ATCC 44560(ref|XP_007689890.1)':0.00368136):0.021507, 'Pyrenochaeta sp. DS3sAY3a(gb|OAL51441.1)':0.0276052):0.0112506, 'Bipolaris victoriae FI3(ref|XP_014556212.1)':0.0764411):0.137125):0.0464572, ((('Fusarium fujikuroi(gb|KLO88524.1)':0.0524119, 'Fusarium fujikuroi(gb|KLP16322.1)':0.0411774):0.172616, (('Pseudogymnoascus pannorum VKM F-3775(gb|KFY12501.1)':0.0492209, 'Pseudogymnoascus pannorum VKM F-4517 (FW-2822)(gb|KFY85335.1)':0.100253):0.0735345, 'Togninia minima UCRPA7(ref|XP_007918103.1)':0.145304):0.0408662):0.0116712, (('Penicillium chrysogenum(gb|KZN83989.1)':0.150928, ('Fusarium oxysporum f. sp. conglutinans race 2 54008(gb|EXL74271.1)':0, 'Fusarium oxysporum Fo5176(gb|EGU87357.1)':0):0.155978):0.02331, ('Aspergillus nidulans FGSC A4(ref|XP_662681.1)':0.170662, (((('Cordyceps confragosa RCEF 1005(gb|OAA76066.1)':0.162654, 'Trichoderma atroviride IMI 206040(ref|XP_013944966.1)':0.193187):0.014354, ('Torrubiella hemipterigena(emb|CEJ93482.1)':7.71548e-05, 'Torrubiella hemipterigena(emb|CEJ93481.1)':0):0.135171):0.0159203, ((('Trichoderma atroviride IMI 206040(ref|XP_013947532.1)':0.0597683, 'Trichoderma virens Gv29-8(ref|XP_013956215.1)':0.0477669):0.0208689, 'Trichoderma harzianum(gb|KKP02188.1)':0.11302):0.0587179, 'Purpureocillium lilacinum(gb|OAQ59080.1)':0.115613):0.0105356):0.0114876, 'Fusarium oxysporum f. sp. raphani 54005(gb|EXK79842.1)':0.141298):0.0204388):0.00363723):0.00697026):0.0619713):0.0739519):0.0568217):0.0705866):0.0211934, (((((('Aureobasidium pullulans EXF-150(gb|KEQ86651.1)':0.173798, 'Valsa mali(gb|KUI67400.1)':0.126821):0.0134311, ('Pseudogymnoascus pannorum VKM F-4520 (FW-2644)(gb|KFZ22959.1)':0, 'Pseudogymnoascus pannorum VKM F-4518 (FW-2643)(gb|KFY96629.1)':0.0151552):0.18882):0.0127108, (('Colletotrichum sublineola(gb|KDN63842.1)':0.0982368, 'Pestalotiopsis fici W106-1(ref|XP_007834788.1)':0.119148):0.0377016, 'Xylona heveae TC161(gb|KZF23992.1)':0.143297):0.0333596):0.0134625, 'Aureobasidium subglaciale EXF-2481(ref|XP_013347091.1)':0.178069):0.0980366, (('Penicillium roqueforti FM164(emb|CDM29635.1)':0.167252, 'Phialocephala scopiformis(gb|KUJ13269.1)':0.178995):0.0847666, ('Penicillium oxalicum 114-2(gb|EPS31611.1)':0.0847452, (('Pseudogymnoascus pannorum VKM F-4517 (FW-2822)(gb|KFY85211.1)':0.00552503, 'Pseudogymnoascus pannorum VKM F-4515 (FW-2607)(gb|KFY69400.1)':0.00552503):0.0354291, ('Penicillium expansum(ref|XP_016594788.1)':0, 'Penicillium expansum(gb|KGO42420.1)':0):0.0326462):0.0124481):0.199633):0.0658503):0.0232334, 'Arthrobotrys oligospora ATCC 24927(ref|XP_011123104.1)':0.494632):0.0168176):0.0237403, (('Arthrobotrys oligospora ATCC 24927(ref|XP_011127327.1)':0.19649, 'Drechslerella stenobrocha 248(gb|EWC46483.1)':0.154973):0.19895, ('Talaromyces stipitatus ATCC 10500(ref|XP_002485970.1)':0.0542428, ('Talaromyces marneffei PM1(gb|KFX49660.1)':0, 'Talaromyces marneffei PM1(gb|KFX49659.1)':0):0.0989295):0.474318):0.010789):0.091788, ('Aspergillus fumigatus Af293(ref|XP_750818.2)':0.239197, 'Aspergillus ochraceoroseus(gb|KKK23992.1)':0.345521):0.0522012)ascomycetes:0.101919):0.0753118, ('Ceraceosorus bombacis(emb|CEH16857.1)':0.0811478, 'Pseudozyma flocculosa PF-1(ref|XP_007876934.1)':0.179305)basidiomycetes:0.394681):0.0843929, (('Entamoeba invadens IP1(ref|XP_004185314.1)':0.149819, ((((('Entamoeba histolytica HM-3:IMSS(gb|EMS17134.1)':6.67878e-06, 'Entamoeba histolytica HM-1:IMSS-B(gb|EMH73824.1)':0):6.67878e-06, 'Entamoeba histolytica HM-1:IMSS(ref|XP_652205.1)':0):6.67878e-06, 'Entamoeba nuttalli P19(ref|XP_008859915.1)':0):6.67878e-06, 'Entamoeba histolytica(gb|AAB52723.1)':0):0.00921294, ('Entamoeba dispar SAW760(ref|XP_001735375.1)':0.0012349, 'Entamoeba dispar(gb|AAB52722.1)':0.00727589):0.0077566):0.150849):0.186218, ('Entamoeba invadens IP1(ref|XP_004184661.1)':0.0105167, 'Entamoeba invadens(gb|ABC59330.2)':0):0.318822)eukaryotes:0.200976):0.0371698, ((('Caenorhabditis elegans(ref|NP_504862.2)':0.667486, ('Thermococcus nautilus(gb|AHL22682.1)':0.211087, 'Thermococcus nautilus(gb|AHL22681.1)':0.29372)euryarchaeotes:0.141884):0.0537019, ('Haladaptatus cibarius(ref|WP_049971740.1)':0.551015, 'Haladaptatus paucihalophilus(ref|WP_007977718.1)':0.401366)euryarchaeotes:0.0926085):0.0709338, ((((('Capsaspora owczarzaki ATCC 30864(gb|KJE97718.1)':0.0234782, 'Capsaspora owczarzaki ATCC 30864(ref|XP_004342896.2)':0.0229315)eukaryotes:0.374569, ((((('Paenibacillus sp. SIT18(ref|WP_059053317.1)':0.0265402, 'Paenibacillus sanguinis(ref|WP_018752465.1)':0.0179263):0.0180098, ((('Paenibacillus barengoltzii(ref|WP_016312329.1)':0, 'Paenibacillus sp. J14(ref|WP_028538954.1)':0.0290067):0.0346435, 'Paenibacillus sp. oral taxon 786(ref|WP_009223134.1)':0):0.0775089, 'Paenibacillus sp. DMB20(ref|WP_046681053.1)':0.113901):0.0201369):0.0424896, ((('Paenibacillus(ref|WP_009671362.1)':0.0599946, 'Paenibacillus chitinolyticus(ref|WP_042230993.1)':0.0296301):0.0715503, 'Paenibacillus wynnii(ref|WP_036654504.1)':0.239442):0.00297499, ('Paenibacillus sp. TCA20(ref|WP_047912438.1)':0.0708843, ('Paenibacillus sp. FSL H7-689(ref|WP_036612212.1)':0.0110195, ('Paenibacillus sp. VT-400(ref|WP_047840901.1)':0, 'Paenibacillus sp. FSL R5-192(ref|WP_036671707.1)':0.0331359):0.013346):0.0238449):0.0393533):0.0329254):0.0265623, ('Paenibacillus macquariensis subsp. defensor(gb|OAB34318.1)':0.0455511, 'Paenibacillus glacialis(gb|OAB43177.1)':0.0934791):0.189212):0.00611209, ((('Bacillus clausii(ref|WP_062748239.1)':0.0105586, (('Bacillus clausii(ref|WP_011245501.1)':0.00415777, 'Bacillus clausii(ref|WP_035205145.1)':0.000124903):0.00114786, 'Bacillus clausii(ref|WP_063608768.1)':0.00754776):0.0166188):0.0834426, 'Bacillus licheniformis(gb|AHN92007.1)':0.233031):0.0467546, 'Bacillus megaterium(ref|WP_026683208.1)':0.159088):0.0737787)firmicutes:0.0695038):0.0401796, (('Paenibacillus sp. FPU-7(dbj|BAM67140.1)':0.194876, ('Paenibacillus sp. FPU-7(dbj|BAM67139.1)':0.177052, 'Bacillus sp. URHB0009(ref|WP_051270584.1)':0.340454):0.0270485):0.0193395, (('Laceyella putida(dbj|BAO37115.1)':0.180229, ('Clostridium saccharolyticum(ref|WP_049791678.1)':0.0175473, ('Clostridium indolis(ref|WP_024293861.1)':0.0729185, ('Clostridium sp. ASBs410(ref|WP_025234682.1)':0.0408173, 'Clostridium sp. C105KSO15(emb|CUX53284.1)':0.0317012):0.0579492):0.046258):0.253275):0.0890241, 'Bacillus cereus(ref|WP_061660070.1)':0.208237):0.0361682)firmicutes:0.0243883):0.0335142, ('Paenibacillus barengoltzii(gb|AIC64238.1)':0.0039243, 'Paenibacillus sp. P1XP2(gb|KHF35132.1)':0.00213636)firmicutes:0.310866):0.0630494, (((('Zavarzinella formosa(ref|WP_020473128.1)':0.324783, ('Dictyoglomus thermophilum(ref|WP_012547410.1)':0.0641689, 'Dictyoglomus turgidum(ref|WP_012582901.1)':0.085419)bacteria:0.350423):0.0709948, (('Deefgea rivuli(ref|WP_027469427.1)':0.204984, 'Chitiniphilus shinanonensis(ref|WP_018749627.1)':0.284011):0.0727637, ((('Collimonas pratensis(ref|WP_061945949.1)':0.00221997, ('Collimonas pratensis(ref|WP_062120552.1)':0, 'Collimonas pratensis(gb|AMP13880.1)':0):0.0259546):0.0300691, 'Collimonas fungivorans(gb|AMO96349.1)':0.00855296):0.0124488, 'Collimonas fungivorans(ref|WP_014006955.1)':0.00468078):0.2303)b-proteobacteria:0.1207):0.0482429, (('Allomyces macrogynus ATCC 38327(gb|KNE68376.1)':0.414852, (('Deefgea rivuli(ref|WP_027469308.1)':0.195402, 'Chitinibacter sp. ZOR0017(ref|WP_052190690.1)':0.34194):0.0163121, ('Andreprevotia chitinilytica(ref|WP_051711567.1)':0.143555, 'Neisseriaceae bacterium IGB-41(ref|WP_053937672.1)':0.2115):0.185985)b-proteobacteria:0.167775):0.0165934, ('Algoriphagus marincola(ref|WP_024281899.1)':0.0306427, 'Algoriphagus marincola(ref|WP_026945056.1)':0.032681)CFB_group_bacteria:0.438298):0.0609066):0.0373544, ((((((('Metarhizium majus ARSEF 297(ref|XP_014573690.1)':0.29289, ('Fusarium oxysporum f. sp. melonis 26406(gb|EXK25333.1)':0.314321, ((('Metacordyceps chlamydosporia(gb|ABW96521.1)':0.0715573, (('Metarhizium rileyi(gb|ACF10394.1)':0.000322693, ('Metarhizium rileyi(gb|AAP04616.1)':0, 'Metarhizium rileyi RCEF 4871(gb|OAA46247.1)':0.0189073):0.00759418):0.175993, (('Metarhizium acridum(gb|AAZ32788.1)':0.014111, 'Metarhizium acridum CQMa 102(ref|XP_007815094.1)':0.00115709):0.0484672, (((('Metarhizium anisopliae(gb|ACU30520.1)':0.000773704, 'Metarhizium anisopliae(gb|AAY32603.1)':0):0.00415544, 'Metarhizium anisopliae(gb|KFG78916.1)':0):0.00688881, 'Metarhizium anisopliae(sp|O14456.1)':0.0751671):0.00748042, ('Metarhizium guizhouense ARSEF 977(gb|KID88770.1)':0.00211539, 'Metarhizium majus ARSEF 297(ref|XP_014581508.1)':0.00102434):0.00566555):0.0212222):0.0825415):0.0101625):0.0155163, ((('Trichoderma viride(gb|AAF19619.1)':0, ('Trichoderma viride(gb|AAF19618.1)':0, 'Trichoderma sp. HZ012(gb|ABU41786.1)':0.00441543):0.000486143):0.0216561, 'Trichoderma viride(gb|AAF19616.1)':0.022499):0.116749, 'Ophiocordyceps unilateralis(gb|AEC16039.1)':0.133043):0.0228154):0.0495978, 'Metarhizium majus ARSEF 297(ref|XP_014572491.1)':0.238467):0.0256993):0.010996):0.0992465, (((('Magnaporthe oryzae Y34(gb|ELQ42444.1)':0.0372533, 'Magnaporthe oryzae 70-15(ref|XP_003714154.1)':0.0488431):0.118833, ('Colletotrichum gloeosporioides Cg-14(gb|EQB53460.1)':0.167994, 'Ophiostoma piceae UAMH 11346(gb|EPE04971.1)':0.276773):0.0130917):0.0189815, 'Stachybotrys chlorohalonata IBT 40285(gb|KFA66266.1)':0.354906):0.0354498, ('Madurella mycetomatis(gb|KXX76708.1)':0.242176, (('Eutypa lata UCREL1(ref|XP_007794069.1)':0.311857, 'Neurospora crassa OR74A(ref|XP_965309.3)':0.23517):0.023963, 'Magnaporthe poae ATCC 64411(gb|KLU84107.1)':0.157417):0.0174205):0.0135953):0.0614642):0.0403076, (('Trichophyton interdigitale H6(gb|EZF28700.1)':0.229856, ('Uncinocarpus reesii 1704(ref|XP_002583408.1)':0.206395, 'Aspergillus niger(emb|CAK38731.1)':0.230065):0.0247513):0.0692235, ('Pyronema omphalodes CBS 100304(emb|CCX16464.1)':0.163675, ((((('Thermomyces lanuginosus(gb|AIW06011.1)':0.265477, 'Byssochlamys spectabilis No. 5(dbj|GAD98732.1)':0.234884):0.0809624, ((((((((('Fusarium langsethiae(gb|KPA42827.1)':0.00254639, ('Fusarium pseudograminearum CS3096(ref|XP_009257445.1)':0.00150033, 'Fusarium graminearum PH-1(ref|XP_011325436.1)':0.00616262):0.00906812):0.0260135, 'Nectria haematococca mpVI 77-13-4(ref|XP_003048107.1)':0.1241):0.0191699, (('Fusarium verticillioides 7600(gb|EWG53146.1)':0.00357569, ('Fusarium avenaceum(gb|KIL89993.1)':0.0670484, ('Fusarium fujikuroi IMI 58289(emb|CCT71657.1)':9.33439e-09, 'Fusarium fujikuroi(gb|KLO93193.1)':0):0.00511736):0.00559772):0.00325443, ((('Fusarium oxysporum f. sp. cubense race 4(gb|EMT73355.1)':0, 'Fusarium oxysporum f. sp. vasinfectum 25433(gb|EXM26853.1)':0):0.000531151, 'Fusarium oxysporum f. sp. lycopersici 4287(gb|KNB13359.1)':0.00394314):0.000671532, 'Fusarium oxysporum Fo47(gb|EWZ31704.1)':0.00381286):0.00468182):0.00481483):0.0117015, ('Fusarium oxysporum Fo5176(gb|EGU82989.1)':0.0568148, 'Fusarium oxysporum f. sp. cubense race 1(gb|ENH67168.1)':0):0.0128792):0.0840698, 'Torrubiella hemipterigena(emb|CEJ94805.1)':0.243831):0.0626835, (((((((('Neurospora crassa OR74A(ref|XP_955945.2)':0.00634752, 'Neurospora crassa(gb|KHE82485.1)':0.00307184):0.0029536, ('Neurospora tetrasperma FGSC 2509(gb|EGZ69463.1)':0.000106752, 'Neurospora tetrasperma FGSC 2508(ref|XP_009853158.1)':0.00363158):0.00399901):0.0208983, 'Sordaria macrospora k-hell(ref|XP_003349379.1)':0.0600093):0.105009, 'Madurella mycetomatis(gb|KXX77093.1)':0.183454):0.010713, 'Chaetomium thermophilum var. thermophilum DSM 1495(ref|XP_006692378.1)':0.142354):0.0144316, ('Togninia minima UCRPA7(ref|XP_007914015.1)':0.167947, ('Sporothrix insectorum RCEF 264(gb|OAA65350.1)':0.164576, 'Grosmannia clavigera kw1407(ref|XP_014172823.1)':0.141567):0.0296977):0.0110682):0.0179235, (((('Ceratocystis radicicola(gb|KKA30845.1)':0.127519, 'Rosellinia necatrix(dbj|GAP92606.1)':0.0752141):0.00977978, 'Ceratocystis platani(gb|KKF94623.1)':0.199122):0.0380463, (('Microdochium bolleyi(gb|KXJ90010.1)':0.158934, (('Cordyceps confragosa RCEF 1005(gb|OAA70765.1)':0.0175304, 'Cordyceps confragosa(gb|OAR00744.1)':0.0512531):0.042126, 'Isaria farinosa(gb|AIU45788.1)':0.0548053):0.16845):0.0273878, ('Rasamsonia emersonii CBS 393.64(ref|XP_013326277.1)':0.268426, (((('Pseudocercospora fijiensis CIRAD86(ref|XP_007930517.1)':0.206758, 'Sphaerulina musiva SO2202(ref|XP_016759965.1)':0.182749):0.0498149, ('Neurospora crassa OR74A(ref|XP_957924.2)':0.295403, 'Oidiodendron maius Zn(gb|KIN01130.1)':0.211408):0.0519043):0.0769703, ('Penicillium griseofulvum(gb|KXG53257.1)':0.120243, 'Penicillium expansum(ref|XP_016600924.1)':0.00882481):0.177159):0.0290529, 'Pyrenochaeta sp. DS3sAY3a(gb|OAL57089.1)':0.174077):0.02375):0.024793):0.0184196):0.0068403, ('Oidiodendron maius Zn(gb|KIN01018.1)':0.14254, 'Glarea lozoyensis ATCC 20868(ref|XP_008076831.1)':0.185867):0.0333763):0.0134628):0.00670593, ('Verticillium dahliae VdLs.17(ref|XP_009657946.1)':0.00338272, 'Verticillium longisporum(emb|CRK39210.1)':0.00269636):0.142929):0.0120517):0.0495402, 'Acremonium chrysogenum ATCC 11550(gb|KFH46008.1)':0.249531):0.0401521, 'Ochroconis gallopava(ref|XP_016210782.1)':0.212114):0.0185831, ('Neofusicoccum parvum UCRNP2(ref|XP_007587674.1)':0.122832, 'Diplodia seriata(gb|KKY14697.1)':0.168835):0.155036):0.0220238):0.00859366, ('Aureobasidium pullulans var. namibiae CBS 147.97(ref|XP_013423685.1)':0.26266, ('Pyrenophora teres f. teres 0-1(ref|XP_003298732.1)':0.221438, ('Aspergillus clavatus NRRL 1(ref|XP_001275142.1)':0.0837439, 'Aspergillus lentulus(dbj|GAQ12209.1)':0.102875):0.0949198):0.0591368):0.0351048):0.00222033, ('Oidiodendron maius Zn(gb|KIM93502.1)':0.259323, ('Pseudogymnoascus pannorum VKM F-4516 (FW-969)(gb|KFY67342.1)':0.0165526, 'Pseudogymnoascus pannorum VKM F-4514 (FW-929)(gb|KFY50507.1)':0.00570774):0.266744):0.115334):0.022045, ('Aspergillus nomius NRRL 13137(ref|XP_015408481.1)':0.434863, ((('Stachybotrys chlorohalonata IBT 40285(gb|KFA69771.1)':0.119072, ('Purpureocillium lilacinum(gb|OAQ71839.1)':0.104034, ('Trichoderma asperellum(gb|ADZ48671.1)':0.0320366, 'Tolypocladium ophioglossoides CBS 100239(gb|KND86805.1)':0.125304):0.0230702):0.0127805):0.0490777, 'Cordyceps militaris CM01(ref|XP_006665708.1)':0.17856):0.0480436, ('Phialocephala scopiformis(gb|KUJ14754.1)':0.153219, 'Marssonina brunnea f. sp. ''multigermtubi'' MB_m1(ref|XP_007295333.1)':0.151657):0.0619462):0.0333996):0.0272771):0.0255853):0.0163489):0.0189633)ascomycetes:0.0411493, (((('Trichosporon oleaginosus(gb|KLT43387.1)':0.170134, ((('Cryptococcus neoformans var. neoformans JEC21(gb|AAW44589.2)':0, 'Cryptococcus neoformans var. neoformans B-3501A(ref|XP_774325.1)':0.00225739):0.00225739, 'Cryptococcus neoformans var. neoformans JEC21(ref|XP_571896.1)':0):0.0387843, 'Cryptococcus neoformans var. grubii H99(ref|XP_012051242.1)':0.0278457):0.145964):0.0626831, ((('Sistotremastrum niveocremeum HHB9708(gb|KZS94370.1)':0.00926469, 'Sistotremastrum suecicum HHB10207 ss-3(gb|KZT37955.1)':0.0108581):0.13805, 'Fibroporia radiculosa(ref|XP_012180752.1)':0.212285):0.0496947, ('Moniliophthora roreri MCA 2997(ref|XP_007843264.1)':0.143984, ('Termitomyces sp. J132(gb|KNZ80549.1)':0.167006, 'Gymnopus luxurians FD-317 M1(gb|KIK67435.1)':0.197994):0.0139386):0.0785994):0.0582508):0.0930485, (('Cylindrobasidium torrendii FP15055 ss-10(gb|KIY64739.1)':0.0988983, 'Neolentinus lepideus HHB14362 ss-1(gb|KZT26748.1)':0.0793666):0.0884472, ('Hydnomerulius pinastri MD-312(gb|KIJ67934.1)':0.0300104, ('Paxillus involutus ATCC 200175(gb|KIJ19268.1)':0.0219549, 'Paxillus rubicundulus Ve08.2h10(gb|KIK99050.1)':0.034164):0.0274926):0.0656104):0.0594406):0.097045, 'Pseudozyma aphidis DSM 70725(gb|ETS64480.1)':0.372283)basidiomycetes:0.0750416):0.0744979, ((('Coniosporium apollinis CBS 100218(ref|XP_007779650.1)':0.184464, 'Paraphaeosphaeria sporulosa(gb|OAG08982.1)':0.218076):0.0689638, (('Penicillium nordicum(gb|KOS40671.1)':0.151467, 'Aspergillus flavus NRRL3357(ref|XP_002372982.1)':0.163685):0.00901218, 'Aspergillus fumigatus var. RP-2014(gb|KEY78999.1)':0.0941224):0.107566)ascomycetes:0.348485, 'Mucor ambiguus(dbj|GAN08694.1)':0.400695):0.0389193):0.161445, (((('Sorangium cellulosum(gb|KYG05502.1)':0.012724, 'Sorangium cellulosum(gb|KYF77504.1)':0.0338128):0.00879884, 'Sorangium cellulosum(gb|KYF89936.1)':0):0.00566067, 'Sorangium cellulosum(ref|WP_061623414.1)':0)d-proteobacteria:0.306866, (((((('Actinobacteria bacterium OV450(ref|WP_054221020.1)':0.0770754, 'Streptomyces sp. Mg1(ref|WP_008743560.1)':0.0547667):0.0224447, 'Streptomyces sp. NRRL F-4335(ref|WP_052872902.1)':0.0265052):0.0106451, ('Streptomyces sp. NRRL F-4474(ref|WP_030843210.1)':0.00407619, 'Streptomyces sp. IMTB 1903(ref|WP_060178400.1)':0):0.0563867):0.119288, 'Streptomyces niveus(ref|WP_023537970.1)':0.183112):0.19591, 'Actinoplanes missouriensis(ref|WP_014441447.1)':0.220455):0.172405, 'Nocardiopsis sp. CNS639(ref|WP_019606951.1)':0.621407)high_GC_Gram+:0.0645606):0.132494):0.0517944, ((('Paenibacillus sp. FPU-7(dbj|BAM67143.1)':0.436317, ((('Paenibacillus sp. HGH0039(gb|EPD88285.1)':1.36941e-08, 'Paenibacillus(ref|WP_009675809.1)':0):0.0138007, 'Paenibacillus chitinolyticus(ref|WP_053228747.1)':0.00524862):0.283879, 'Paenibacillus pini(ref|WP_052020349.1)':0.309522):0.113746):0.0492729, ('Caldicoprobacter oshimai(ref|WP_025747141.1)':0.231134, ((((((('Bacillus sp. FJAT-28004(ref|WP_054026716.1)':0.05891, 'Paenibacillus sp. Soil522(ref|WP_056640428.1)':0.0904284):0.0510931, 'Paenibacillus terrigena(ref|WP_018754475.1)':0.137811):0.00732581, ('Paenibacillus lactis(ref|WP_007128907.1)':0.00099803, 'Bacillus sp. J13(ref|WP_028404064.1)':0.00272638):0.13377):0.00287826, (('Paenibacillus sp. SH7(ref|WP_060624699.1)':0.0100401, 'Paenibacillus sp. FSL R5-0345(ref|WP_042125788.1)':0.00928539):0.0126688, 'Paenibacillus sp. FSL H7-0737(ref|WP_042186289.1)':0.00267831):0.173637):0.0384089, ('Paenibacillus chitinolyticus(ref|WP_042229219.1)':0.00967714, 'Paenibacillus(ref|WP_009677158.1)':0.0123844):0.171961):0.0189648, ('Bacillus galactosidilyticus(ref|WP_064468459.1)':0.00598324, 'Virgibacillus soli(ref|WP_057988034.1)':0):0.155689):0.0163752, ('Paenibacillus dendritiformis(ref|WP_006677598.1)':0.0925163, ((('Paenibacillus lactis(ref|WP_007128915.1)':0.0304291, 'Bacillus sp. J13(ref|WP_028404059.1)':0.0254284):0.0893865, (('Paenibacillus sp. HGF5(ref|WP_009593007.1)':0.0182644, ('Paenibacillus sp. FSL H8-457(ref|WP_036659316.1)':0, 'Paenibacillus sp. Y412MC10(ref|WP_015737874.1)':0.00515217):0.00604598):0.0447488, ('Bacillus sp. FJAT-18019(ref|WP_053491020.1)':0.00409326, 'Paenibacillus sp. FJAT-22460(ref|WP_054405294.1)':0.000944554):0.0624397):0.0565529):0.0469173, 'Paenibacillus taiwanensis(ref|WP_028543607.1)':0.122254):0.0230667):0.0111224):0.0952054):0.0443928):0.0741794, 'Clostridium termitidis CT1112(gb|EMS71348.1)':0.474951)firmicutes:0.0591761):0.0200335):0.0174443):0.021486):0.123399):0.019091):0.0608511):0.0568666, (((((((('Priapulus caudatus(ref|XP_014675453.1)':0.146687, 'Lottia gigantea(ref|XP_009045425.1)':0.475535):0.140656, 'Priapulus caudatus(ref|XP_014672733.1)':0.28523):0.0882959, ((('Oikopleura dioica(emb|CBY09167.1)':0, 'Oikopleura dioica(emb|CBY38644.1)':0.00204919):0.00204924, 'Oikopleura dioica(emb|CBY40717.1)':0.00204919):0.312235, ('Oikopleura dioica(emb|CBY23620.1)':0.000936879, 'Oikopleura dioica(emb|CBY30653.1)':0.0103629):0.327829)tunicates:0.0966984):0.0562097, (('Crassostrea gigas(ref|XP_011432133.1)':0.0725918, ('Crassostrea gigas(ref|XP_011432132.1)':0.0356596, ('Crassostrea gigas(ref|XP_011432131.1)':0.00118658, ('Crassostrea gigas(ref|XP_011432130.1)':0, 'Crassostrea gigas(gb|EKC36143.1)':0):0.00101849):0.0366373):0.0324321)bivalves:0.268499, 'Capitella teleta(gb|ELU16704.1)':0.433991):0.0382961):0.0110283, ((((((((('Crassostrea gigas(gb|EKC38804.1)':0.175249, 'Crassostrea gigas(ref|XP_011433571.1)':0):0.201213, 'Crassostrea gigas(gb|EKC38805.1)':0.259958)bivalves:0.0391562, ('Hyriopsis cumingii(gb|AFO53261.1)':0.253147, 'Littorina littorea(gb|AJA37831.1)':0.208103):0.0291225):0.0169259, ('Crassostrea gigas(ref|XP_011433522.1)':0.207715, 'Crassostrea gigas(gb|EKC38803.1)':0.169535)bivalves:0.10084):0.0177725, 'Capitella teleta(gb|ELT90300.1)':0.297097):0.00849605, 'Lottia gigantea(ref|XP_009063566.1)':0.350857):0.0195487, ((('Aplysia californica(ref|XP_012938466.1)':0.271744, 'Saccoglossus kowalevskii(ref|XP_006823336.1)':0.395264):0.0182524, (('Aplysia californica(ref|XP_012939965.1)':0.196145, ('Crassostrea gigas(ref|XP_011439253.1)':0.000177269, 'Crassostrea gigas(gb|EKC22358.1)':0)bivalves:0.29994):0.0407818, ('Mytilus coruscus(gb|AIF74559.1)':0.0411636, (('Mytilus coruscus(gb|AIF74557.1)':0.00631288, ('Mytilus coruscus(gb|AKS48165.1)':0.00864982, ('Mytilus coruscus(gb|AHC08445.2)':0.00288913, 'Mytilus coruscus(gb|AIF74556.1)':0):0.00369342):0.00280642):0.00141132, 'Mytilus coruscus(gb|AIF74558.1)':0.0104203):0.0268141)bivalves:0.338646):0.0702348):0.0382669, ((('Euprymna scolopes(gb|AIZ97492.1)':0.237501, ('Octopus bimaculoides(ref|XP_014790626.1)':0.0181279, 'Octopus bimaculoides(gb|KOF96750.1)':0):0.18684)cephalopods:0.0862588, 'Helobdella robusta(ref|XP_009018499.1)':0.362678):0.0798788, (((((('Lingula anatina(ref|XP_013382535.1)':0.396038, ('Lottia gigantea(ref|XP_009052765.1)':0.189306, 'Biomphalaria glabrata(ref|XP_013086259.1)':0.16337)gastropods:0.116596):0.0465138, 'Lingula anatina(ref|XP_013382534.1)':0.556863):0.0303986, ('Branchiostoma floridae(ref|XP_002598448.1)':0.232105, ('Oikopleura dioica(emb|CBY43842.1)':0.514634, 'Cylindrospermum stagnale(ref|WP_015206644.1)':0.569375):0.106747):0.0470583):0.0310641, ((((((('Exaiptasia pallida(gb|KXJ26481.1)':0.0862506, 'Nematostella vectensis(ref|XP_001641690.1)':0.122021):0.0346391, 'Exaiptasia pallida(gb|KXJ13879.1)':0.125404):0.0587942, 'Exaiptasia pallida(gb|KXJ28479.1)':0.108558):0.0393369, 'Nematostella vectensis(ref|XP_001641806.1)':0.381445)sea_anemones:0.0746116, ((('Octopus bimaculoides(ref|XP_014784226.1)':0, 'Octopus bimaculoides(gb|KOF71824.1)':7.77714e-06)cephalopods:0.152613, 'Larimichthys crocea(ref|XP_010747751.1)':0.42155):0.116056, 'Hydra vulgaris(ref|XP_002163945.2)':0.258917):0.057605):0.03486, ('Eisenia fetida(dbj|BAS18737.1)':0, 'Eisenia andrei(gb|ALG76037.1)':0.0183413)segmented_worms:0.496614):0.0234706, ((((('Octopus bimaculoides(ref|XP_014779876.1)':0, 'Octopus bimaculoides(ref|XP_014779874.1)':0)cephalopods:0.147839, 'Lingula anatina(ref|XP_013411097.1)':0.531899):0.0901679, 'Nematostella vectensis(ref|XP_001635324.1)':0.252884):0.0777188, ('Capitella teleta(gb|ELU03375.1)':0.152654, ('Capitella teleta(gb|ELU14955.1)':0.0920854, 'Capitella teleta(gb|ELT96384.1)':0.0711499):0.0740856)segmented_worms:0.28596):0.0363881, ('Lingula anatina(ref|XP_013400159.1)':0.392193, (('Trichechus manatus latirostris(ref|XP_004391311.1)':0.154598, 'Ochotona princeps(ref|XP_004578803.1)':0.250676):0.0801522, 'Sepia esculenta(dbj|BAS05959.1)':0.365645):0.103353):0.0249354):0.00557957):0.0157793):0.0129938, (('Lottia gigantea(ref|XP_009063570.1)':0.164899, ('Lottia gigantea(ref|XP_009063569.1)':0.0800677, 'Lottia gigantea(ref|XP_009063568.1)':0.0756265):0.072883)gastropods:0.209869, (('Lottia gigantea(ref|XP_009045287.1)':0.683443, ((((('Biomphalaria glabrata(ref|XP_013067283.1)':0.117476, 'Biomphalaria glabrata(ref|XP_013095983.1)':0.103651)gastropods:0.105236, 'Octopus bimaculoides(gb|KOG00175.1)':0.418014):0.0286797, ('Octopus bimaculoides(ref|XP_014782966.1)':0, 'Octopus bimaculoides(gb|KOF73646.1)':0.053005)cephalopods:0.300353):0.0232051, ('Lottia gigantea(ref|XP_009055725.1)':0.191315, ('Octopus bimaculoides(ref|XP_014778758.1)':0, 'Octopus bimaculoides(gb|KOF79516.1)':0.0520194)cephalopods:0.20021):0.130251):0.154136, 'Lottia gigantea(ref|XP_009052624.1)':0.221436):0.103143):0.0545032, (('Lingula anatina(ref|XP_013386543.1)':0.0467379, 'Lingula anatina(ref|XP_013385001.1)':0):0.024144, 'Lingula anatina(ref|XP_013385000.1)':0.119713)brachiopods:0.344876):0.0245309):0.0217808):0.0101662, (((('Aplysia californica(ref|XP_005112658.1)':0.0693497, 'Aplysia californica(ref|XP_012940863.1)':0.100073):0.0262362, 'Aplysia californica(ref|XP_012938199.1)':0.110898)gastropods:0.131327, ('Octopus bimaculoides(gb|KOF77785.1)':0, 'Octopus bimaculoides(ref|XP_014779959.1)':0.0223118)cephalopods:0.374319):0.104178, ((((((('Brugia malayi(emb|CDP99367.1)':0.0123253, 'Brugia malayi(sp|P29030.1)':0.0105087):0.00753481, ('Brugia malayi(ref|XP_001894864.1)':0, 'Wuchereria bancrofti(gb|AAF66988.1)':0.0825272):0.00833771):0.0102552, 'Brugia malayi(emb|CDP93605.1)':0.0854963):0.0246451, 'Brugia malayi(emb|CDP99370.1)':0)nematodes:0.455022, ('Octopus bimaculoides(ref|XP_014781237.1)':0.0976222, 'Octopus bimaculoides(ref|XP_014781238.1)':0)cephalopods:0.309332):0.0677619, 'Oikopleura dioica(emb|CBY07916.1)':0.572605):0.0133613, ((('Lottia gigantea(ref|XP_009045452.1)':0.183081, 'Lottia gigantea(ref|XP_009045322.1)':0.112301):0.215263, ('Littorina littorea(gb|AJA37847.1)':0.025642, 'Littorina littorea(gb|AJA37849.1)':0):0.533113)gastropods:0.323007, ('Mizuhopecten yessoensis(gb|AGR88561.1)':0.394019, (('Crassostrea gigas(ref|XP_011433520.1)':0, 'Crassostrea gigas(ref|NP_001292250.1)':0)bivalves:0.206942, 'Tetranychus urticae(ref|XP_015790837.1)':0.645622):0.259673):0.259121):0.0591748):0.013526):0.0273388):0.0169099):0.00542021):0.012697):0.00420345, (('Lingula anatina(ref|XP_013402309.1)':0.175694, ('Branchiostoma floridae(ref|XP_002597591.1)':0.260775, (('Branchiostoma japonicum(gb|AEI59134.1)':0.0692659, 'Branchiostoma floridae(ref|XP_002597592.1)':0.107333)lancelets:0.25319, ('Hydra vulgaris(ref|XP_002163470.1)':0.0380494, 'Hydra vulgaris(ref|XP_002163322.2)':0)hydrozoans:0.183836):0.0273038):0.0465846):0.0716613, ('Euprymna scolopes(gb|AHM92582.1)':0.148459, ((((((('Octopus bimaculoides(gb|KOF88417.1)':0, 'Octopus bimaculoides(ref|XP_014772443.1)':0.0410926):0.00510141, 'Octopus bimaculoides(gb|KOF88416.1)':0):0.00387027, 'Octopus bimaculoides(gb|KOF88418.1)':0):0.00189246, 'Octopus bimaculoides(gb|KOF88415.1)':0):0.000660142, 'Octopus bimaculoides(gb|KOF88420.1)':0.00150349):0.00129932, 'Octopus bimaculoides(gb|KOF88419.1)':0):0.00570752, 'Octopus bimaculoides(gb|KOF88421.1)':0):0.176864)cephalopods:0.157255):0.0225956):0.016296, ('Lottia gigantea(ref|XP_009063567.1)':0.216013, (('Aplysia californica(ref|XP_012941335.1)':0.0181388, 'Aplysia californica(ref|XP_012941342.1)':0.0502782):0.274593, ('Biomphalaria glabrata(ref|XP_013090777.1)':0.190761, 'Biomphalaria glabrata(ref|XP_013074747.1)':0.363851):0.0097968):0.0651853)gastropods:0.0305519):0.0242182):0.0232567, ((('Crassostrea gigas(ref|XP_011432128.1)':4.36405e-07, 'Crassostrea gigas(ref|XP_011432127.1)':0)bivalves:0.399376, 'Lottia gigantea(ref|XP_009067126.1)':0.625884):0.0572732, (('Crassostrea gigas(gb|EKC30918.1)':0.00171023, 'Crassostrea gigas(ref|XP_011427552.1)':0.00170859)bivalves:0.47102, 'Lottia gigantea(ref|XP_009063562.1)':0.583185):0.109031):0.0360147):0.014978, ((((('Propithecus coquereli(ref|XP_012511402.1)':0.103229, ((((('Nomascus leucogenys(ref|XP_004088976.1)':0, 'Nomascus leucogenys(ref|XP_004088975.1)':0.00392177):0.0255577, ('Colobus angolensis palliatus(ref|XP_011787190.1)':0.020643, 'Colobus angolensis palliatus(ref|XP_011787189.1)':0.00776025):0.00774448):0.0525346, 'Mandrillus leucophaeus(ref|XP_011845880.1)':0.114956)primates:0.0463926, 'Cricetulus griseus(gb|EGW02147.1)':0.127706):0.0274252, ('Camelus ferus(gb|EPY85843.1)':0.0292263, ('Sus scrofa(ref|XP_013833253.1)':0.118139, 'Bubalus bubalis(ref|XP_006072477.1)':0.311154):0.0444746)even-toed_ungulates:0.0822315):0.00857735):0.0139212, 'Orycteropus afer afer(ref|XP_007939349.1)':0.102592):0.147589, 'Aplysia californica(ref|XP_012946389.1)':0.50201):0.0577047, ((('Parapristipoma trilineatum(dbj|BAK43286.1)':0.138921, ('Esox lucius(ref|XP_010879389.2)':0.102771, 'Oncorhynchus mykiss(emb|CDQ91452.1)':0.116575):0.0503954)bony_fishes:0.115862, (('Condylura cristata(ref|XP_012585502.1)':0.163265, (((('Cricetulus griseus(gb|EGW03650.1)':0, 'Cricetulus griseus(gb|ERE88120.1)':0):0.0408096, ('Rattus norvegicus(gb|EDL81835.1)':0.0293347, 'Mus musculus(gb|AAH11134.1)':0.0393004):0.0261859):0.0296611, 'Microtus ochrogaster(ref|XP_005369853.1)':0.122805)rodents:0.0543941, ('Dipodomys ordii(ref|XP_012880112.1)':0.113451, 'Bubalus bubalis(ref|XP_006069543.1)':0.143357):0.0164793):0.0145325):0.0840028, ((('Picoides pubescens(gb|KFV71700.1)':0.000348326, 'Picoides pubescens(ref|XP_009904500.1)':0):0.0893703, (((('Pseudopodoces humilis(ref|XP_005529462.2)':0.0130747, 'Sturnus vulgaris(ref|XP_014728365.1)':0.0657358):0.00768403, ('Parus major(ref|XP_015506410.1)':0.000497863, 'Parus major(ref|XP_015506411.1)':0):0.0315201):0.0163202, 'Acanthisitta chloris(ref|XP_009080378.1)':0.0240171):0.0692868, 'Aptenodytes forsteri(ref|XP_009271086.1)':0.245141):0.0262067):0.00411439, (((('Cuculus canorus(ref|XP_009560360.1)':0, 'Cuculus canorus(ref|XP_009560359.1)':0.0219746):0.0671387, ('Mesitornis unicolor(ref|XP_010189714.1)':0.00184603, 'Mesitornis unicolor(ref|XP_010189715.1)':0):0.0766877):0.0218769, ('Phaethon lepturus(gb|KFQ79797.1)':0.0614323, ('Tauraco erythrolophus(ref|XP_009989943.1)':0.104959, ('Cariama cristata(gb|KFP67548.1)':0.00867303, 'Cariama cristata(ref|XP_009703556.1)':0):0.100443):0.0267126):0.00990344):0.0160367, (('Anser cygnoides domesticus(ref|XP_013052065.1)':0.0832011, 'Colius striatus(ref|XP_010204424.1)':0.194349):0.0105817, ('Opisthocomus hoazin(ref|XP_009933126.1)':0.0702117, ('Pelecanus crispus(gb|KFQ58310.1)':0.00119137, 'Pelecanus crispus(ref|XP_009491474.1)':0):0.0866118):0.0165095):0.00772938):0.00940773)birds:0.0543051):0.0271647):0.115065, ((((('Ascaris suum(gb|ERG86062.1)':0.166477, 'Toxocara canis(gb|KHN74991.1)':0.149402):0.196181, 'Brugia malayi(ref|XP_001896456.1)':0.19474)nematodes:0.466687, ('Stomoxys calcitrans(ref|XP_013115524.1)':0.301647, 'Drosophila persimilis(ref|XP_002022974.1)':0.378091)flies:0.167056):0.0727479, ('Papilio xuthus(gb|KPI96921.1)':0.206059, 'Amyelois transitella(ref|XP_013197483.1)':0.199286):0.331531):0.0703554, 'Diaphorina citri(ref|XP_008473634.1)':0.50451):0.20122):0.0265068):0.0424723, ((('Callorhinchus milii(ref|XP_007897731.1)':0.363914, (((((((((((('Odobenus rosmarus divergens(ref|XP_004401389.1)':0.0738149, ('Canis lupus familiaris(ref|XP_013976109.1)':1.9025e-05, 'Canis lupus familiaris(ref|XP_013976108.1)':0):0.0910623)carnivores:0.0244992, 'Sorex araneus(ref|XP_004620091.1)':0.128944):0.0128972, (('Ceratotherium simum simum(ref|XP_014635521.1)':0.053731, 'Pteropus alecto(ref|XP_015450880.1)':0.284362):0.00839052, (((((('Macaca radiata(gb|AAM47574.1)':3.28838e-05, 'Macaca radiata(gb|AAQ17078.2)':0):0.00926835, (('Mandrillus leucophaeus(ref|XP_011856107.1)':0, ((('Cercocebus atys(ref|XP_011933774.1)':0, 'Cercocebus atys(ref|XP_011933773.1)':4.20946e-05):4.20946e-05, 'Macaca fascicularis(ref|XP_015286763.1)':0):0.000405581, ((('Macaca nemestrina(ref|XP_011735407.1)':0.0142308, 'Macaca nemestrina(ref|XP_011735406.1)':0):0.00358041, 'Chlorocebus sabaeus(ref|XP_007975780.1)':0):0.00134252, 'Papio anubis(ref|NP_001106087.1)':0.00283974):0.000572076):0.000283956):0.000882565, ('Macaca mulatta(ref|XP_015002516.1)':0.0014384, ('Macaca mulatta(ref|NP_001036252.1)':0.00150797, 'Macaca fascicularis(gb|EHH50155.1)':0.00172305):0.00194336):0.00111665):0.000911054):0.00212562, ((('Homo sapiens(dbj|BAD92020.1)':0.003342, ('Homo sapiens(gb|AAO37816.1)':0, ((((((('Nomascus leucogenys(ref|XP_012355877.1)':7.88774e-06, 'Nomascus leucogenys(ref|XP_003268014.1)':0):0.00162838, (('Pan paniscus(ref|XP_008961264.1)':0.00404109, 'Pan troglodytes(ref|XP_009427783.1)':0):3.30607e-05, 'Pongo abelii(ref|XP_009244657.1)':0):0.00250332):0.00163943, 'Gorilla gorilla gorilla(ref|XP_004026389.1)':0):5.67872e-06, 'Homo sapiens(ref|NP_002548.3)':0):5.67872e-06, 'Homo sapiens(gb|EAW56492.1)':0):5.67872e-06, 'Homo sapiens(dbj|BAG36774.1)':0):5.67872e-06, 'Homo sapiens(gb|AAB04126.1)':0):6.91711e-06):3.63075e-06):1.37127e-05, 'Homo sapiens(pir|I38605)':0):0.00317703, ('Rhinopithecus roxellana(ref|XP_010357390.1)':7.55174e-05, 'Colobus angolensis palliatus(ref|XP_011788598.1)':0.00315551):0.000154316):0.0044726):0.0114955, ('Tarsius syrichta(ref|XP_008067127.1)':0.0841805, ('Callithrix jacchus(ref|XP_009000122.1)':0.045458, 'Aotus nancymaae(ref|XP_012323562.1)':0.0181759):0.0328322):0.00660177)primates:0.0149471, ('Tupaia chinensis(ref|XP_006149650.1)':0, 'Tupaia chinensis(gb|ELW65257.1)':0.00559704)placentals:0.0701905):0.00937228, (((((('Peromyscus maniculatus bairdii(ref|XP_015860464.1)':0.0950991, ((((('Cricetulus griseus(ref|XP_016822933.1)':0, 'Cricetulus griseus(gb|ERE88124.1)':4.06373e-06):0.00303059, 'Cricetulus griseus(gb|EGW12027.1)':8.95458e-05):0.000222142, 'Cricetulus griseus(ref|XP_016819007.1)':0):0.0266838, ('Mesocricetus auratus(ref|NP_001268266.1)':0, 'Mesocricetus auratus(sp|Q60557.1)':7.04646e-05):0.0225853):0.00464027, 'Microtus ochrogaster(ref|XP_005369845.2)':0.062774):0.0128588):0.0126872, ('Mus musculus(gb|AAI37996.1)':0.00173705, (('Mus musculus(dbj|BAC35669.2)':0.000493511, 'Mus musculus(gb|AAT06601.1)':0.0029727):0.000611841, 'Mus musculus(ref|NP_031722.1)':0):0.00155273):0.0570542):0.0297475, 'Nannospalax galili(ref|XP_008832252.1)':0.113681):0.00565393, 'Jaculus jaculus(ref|XP_004658966.1)':0.0748884):0.0117958, ((('Fukomys damarensis(ref|XP_010604348.1)':0, 'Fukomys damarensis(gb|KFO22856.1)':0.000100508):0.0410113, 'Heterocephalus glaber(ref|XP_004854176.1)':0.104269):0.0103085, (('Chinchilla lanigera(ref|XP_005389005.2)':0.0143571, 'Cavia porcellus(ref|XP_003479050.1)':0.0484851):0.00372411, 'Octodon degus(ref|XP_004641792.1)':0.0389525):0.00906768):0.0301353)rodents:0.00242798, (((('Ochotona princeps(ref|XP_004582202.1)':0, 'Ochotona princeps(ref|XP_012781464.1)':0.00274665):0.0777183, 'Oryctolagus cuniculus(ref|NP_001075574.1)':0.0552404)rabbits_&_hares:0.033126, ('Marmota marmota marmota(ref|XP_015357658.1)':0.00982279, 'Ictidomys tridecemlineatus(ref|XP_005337714.1)':0.0247697)rodents:0.0938029):0.0122096, (('Elephantulus edwardii(ref|XP_006903726.1)':0.209117, ('Loxodonta africana(ref|XP_003409454.1)':0.0542925, 'Chrysochloris asiatica(ref|XP_006866057.1)':0.0777662):0.0317039):0.0794235, 'Galeopterus variegatus(ref|XP_008570133.1)':0.0683981)placentals:0.00443048):0.00411423):0.00432146):0.0118132):0.00325172):0.00473082, ('Dipodomys ordii(ref|XP_012880058.1)':0.115639, 'Dasypus novemcinctus(ref|XP_004473122.1)':0.116316):0.0209262):0.00481616, ('Erinaceus europaeus(ref|XP_016045427.1)':0.241193, (((('Myotis lucifugus(ref|XP_014314492.1)':0.000509605, 'Myotis lucifugus(ref|XP_014314491.1)':0):0.0112361, ('Myotis davidii(ref|XP_015419016.1)':0.00170903, 'Myotis davidii(gb|ELK30794.1)':0.00225138):0.0138808):0.0287095, 'Eptesicus fuscus(ref|XP_008145578.1)':0.00385811):0.0600366, 'Miniopterus natalensis(ref|XP_016078771.1)':0.0739877)bats:0.0526643):0.00971744):0.00863754, (((('Bubalus bubalis(ref|XP_006069541.1)':0.0345843, ((('Bison bison bison(ref|XP_010829146.1)':0.0142138, ((('Bos taurus(ref|XP_003585862.1)':0, (('Bos taurus(ref|XP_010801096.1)':0, 'Bos taurus(ref|XP_010801098.1)':0.000129626):7.84572e-05, (('Bos taurus(ref|XP_010801103.1)':0, ('Bos taurus(ref|XP_010801097.1)':0.000397384, 'Bos taurus(ref|XP_010801101.1)':0):0.0003974):0.000955184, 'Bos taurus(ref|XP_015317149.1)':0):0.000458579):0.000368718):0.000544874, 'Bos taurus(ref|XP_015317141.1)':0):0.00145074, 'Bos taurus(ref|XP_015317144.1)':0):0.0253081):0.00528406, 'Ovis aries(ref|XP_004002365.1)':0.0449067):0.00562179, ((('Capra hircus(ref|NP_001272513.1)':0.01184, ('Ovis aries(gb|AAB01052.1)':0.00191913, 'Ovis aries(ref|NP_001009779.1)':0.00651984):0.00504076):0.0173933, ('Bos mutus(ref|XP_005905732.1)':0, ('Bos taurus(ref|XP_005204131.1)':0, ('Bos taurus(ref|XP_010801455.1)':0, ('Bos taurus(sp|Q28042.1)':0, 'Bison bison bison(ref|XP_010829141.1)':0.0074318):0.00211813):0.00172962):0.00110868):0.00970795):0.00444799, (('Bubalus bubalis(gb|ABY84056.1)':0.00904919, 'Bubalus bubalis(gb|ABF20533.1)':0.00203148):0.000947054, ('Bubalus bubalis(ref|XP_006069537.1)':0.000420605, 'Bubalus bubalis(ref|XP_006069536.1)':0):0.00320072):0.00171798):0.0225163):0.00648137)even-toed_ungulates:0.0377528, ((('Lipotes vexillifer(ref|XP_007449339.1)':0.0046453, 'Physeter catodon(ref|XP_007101749.1)':0.0215601):0.00174331, ((('Balaenoptera acutorostrata scammoni(ref|XP_007169475.1)':0.000649212, 'Balaenoptera acutorostrata scammoni(ref|XP_007169472.1)':0):0.00135918, 'Balaenoptera acutorostrata scammoni(ref|XP_007169476.1)':0.000344402):0.00167213, 'Balaenoptera acutorostrata scammoni(ref|XP_007169470.1)':0):0.0104821):0.00313356, ('Tursiops truncatus(ref|XP_004327118.1)':0.00345656, 'Orcinus orca(ref|XP_004263229.1)':0.00291293):0.0108157)whales_&_dolphins:0.047474):0.00956096, ('Sus scrofa(ref|NP_999235.1)':0.00135085, 'Sus scrofa(ref|XP_013843616.1)':0.00139264)even-toed_ungulates:0.0805805):0.0188739, ('Vicugna pacos(ref|XP_006217893.1)':0.00584271, (('Camelus bactrianus(ref|XP_010946636.1)':0.000323854, ('Camelus ferus(ref|XP_006182957.1)':0.000526126, 'Camelus ferus(gb|EQB78184.1)':0.0109356):0.00249858):0.00207686, 'Camelus dromedarius(ref|XP_010993619.1)':0.000717698):0.0025224)even-toed_ungulates:0.0903336):0.0229599):0.0143316, 'Condylura cristata(ref|XP_012585477.1)':0.158821):0.17037, 'Monodelphis domestica(ref|XP_007485200.1)':0.277501):0.0650552, (('Monodelphis domestica(ref|XP_001381999.2)':0, 'Monodelphis domestica(ref|XP_007485197.1)':0):0.0905746, 'Sarcophilus harrisii(ref|XP_003769825.1)':0.159141)marsupials:0.105425):0.0388155, ((('Dasypus novemcinctus(ref|XP_004473123.1)':0.033136, ((((('Ovis aries(ref|XP_014947651.1)':0.00316866, 'Ovis aries musimon(ref|XP_014962603.1)':0.0083591):0.0147251, (('Pantholops hodgsonii(ref|XP_005977405.1)':0.00558208, ('Bison bison bison(ref|XP_010829325.1)':0.0133069, 'Bos mutus(ref|XP_014336660.1)':0.00655323):0.0291016):0.0015116, 'Capra hircus(ref|XP_005678053.1)':0.014799):0.0118084)even-toed_ungulates:0.0512497, 'Ceratotherium simum simum(ref|XP_014635392.1)':0.158223):0.011449, 'Sus scrofa(ref|XP_003355301.2)':0.0243178):0.0227614, (('Erinaceus europaeus(ref|XP_016045416.1)':0.0289114, 'Condylura cristata(ref|XP_004689553.1)':0.0782649)insectivores:0.0160399, (((('Chrysochloris asiatica(ref|XP_006866059.1)':0.0256188, 'Tupaia chinensis(ref|XP_006149647.1)':0.0478048)placentals:0.00687669, 'Sorex araneus(ref|XP_004620090.2)':0.065959):0.0126254, 'Elephantulus edwardii(ref|XP_006899408.1)':0.00572654):0.00773533, (('Tarsius syrichta(ref|XP_008067129.1)':0.0586136, 'Orycteropus afer afer(ref|XP_007948603.1)':0.0215146):0.0155614, 'Echinops telfairi(ref|XP_012859228.1)':0.00951232):0.00530505):0.00417976):0.00393186):0.0108473):0.0269375, (('Monodelphis domestica(ref|XP_007485195.1)':0, 'Monodelphis domestica(ref|XP_007485194.1)':0):0, 'Monodelphis domestica(ref|XP_007485196.1)':0)marsupials:0.0398939):0.00397216, ((((('Alligator mississippiensis(gb|KYO34242.1)':0.127128, 'Alligator mississippiensis(ref|XP_006278824.2)':0):0.0281856, 'Alligator sinensis(ref|XP_006025100.1)':0.00496955)vertebrates:0.115752, 'Gekko japonicus(ref|XP_015280383.1)':0.242666):0.0382579, ((('Chelonia mydas(gb|EMP30861.1)':0, 'Chelonia mydas(ref|XP_007065231.1)':0.00765865):0.0199648, 'Chrysemys picta bellii(ref|XP_008175820.1)':0.0444072)turtles:0.0392214, (('Pelodiscus sinensis(ref|XP_006130502.1)':0.0366223, 'Pelodiscus sinensis(ref|XP_014432648.1)':0.0107415)turtles:0.0523492, (('Alligator mississippiensis(gb|KYO34241.1)':0, ('Alligator mississippiensis(ref|XP_014448994.1)':0, ('Alligator mississippiensis(gb|KYO34239.1)':1.28149e-08, 'Alligator mississippiensis(gb|KYO34240.1)':0):0.0189332):0.0234607):0.0263173, 'Alligator sinensis(ref|XP_014376082.1)':0.023587)vertebrates:0.149805):0.00557348):0.00827907):0.0143625, ('Anolis carolinensis(ref|XP_003220372.1)':0.130333, 'Gekko japonicus(ref|XP_015280388.1)':0.0953523)lizards:0.0428974):0.026383):0.0808372):0.0198309, ('Anolis carolinensis(ref|XP_008108138.2)':0.32843, 'Ornithorhynchus anatinus(ref|XP_016080900.1)':0.216801):0.0481405):0.0183437, (('Callorhinchus milii(ref|XP_007897726.1)':0, 'Callorhinchus milii(ref|XP_007897724.1)':0)chimaeras:0.268564, (((('Clupea harengus(ref|XP_012690530.1)':0.220064, 'Ciona intestinalis(ref|NP_001108099.1)':0.369222):0.0363327, (('Clupea harengus(ref|XP_012678028.1)':0.207135, ((((('Austrofundulus limnaeus(ref|XP_013881087.1)':0.0849077, 'Fundulus heteroclitus(ref|XP_012715056.1)':0.081751):0.0269809, 'Oreochromis niloticus(ref|XP_003459078.1)':0.0612867):0.0275834, 'Larimichthys crocea(gb|KKF25679.1)':0.146366):0.00808087, (('Tetraodon nigroviridis(emb|CAF95090.1)':0, 'Takifugu rubripes(ref|XP_011616066.1)':0.102646):0.0655133, ('Larimichthys crocea(gb|KKF25680.1)':0.105966, 'Cynoglossus semilaevis(ref|XP_008319029.1)':0.131899):0.0175095):0.0198728):0.0297755, (('Sinocyclocheilus grahami(ref|XP_016097741.1)':0.027688, 'Sinocyclocheilus anshuiensis(ref|XP_016299091.1)':0.0374697):0.029989, (('Sinocyclocheilus grahami(ref|XP_016093288.1)':0.00293018, ('Sinocyclocheilus anshuiensis(ref|XP_016337932.1)':0.00594924, 'Sinocyclocheilus rhinocerous(ref|XP_016392452.1)':0.00780657):0.00149171):0.0416909, ('Sinocyclocheilus rhinocerous(ref|XP_016393232.1)':0.0417917, 'Sinocyclocheilus anshuiensis(ref|XP_016299092.1)':0.0317288):0.0141986):0.0274828):0.0732075):0.0353254):0.033794, (('Sinocyclocheilus rhinocerous(ref|XP_016404719.1)':0.0330034, 'Sinocyclocheilus grahami(ref|XP_016100636.1)':0):0.0102762, 'Sinocyclocheilus anshuiensis(ref|XP_016320457.1)':0.040586):0.15755)bony_fishes:0.00481738):0.0142601, ((('Oncorhynchus mykiss(ref|NP_001117855.1)':0, 'Oncorhynchus mykiss(gb|ACG58868.1)':0):0.0652948, 'Salmo salar(ref|XP_014011074.1)':0.0708678):0.116954, ((('Clupea harengus(ref|XP_012690528.1)':0.0173585, 'Clupea harengus(ref|XP_012690527.1)':0.0712502):0.104472, 'Sardinops melanostictus(dbj|BAU36955.1)':0.125332):0.0592553, (('Cynoglossus semilaevis(ref|XP_008317429.1)':0.00264551, 'Cynoglossus semilaevis(ref|XP_008317428.1)':0.00264553):0.176107, (('Austrofundulus limnaeus(ref|XP_013866369.1)':0.181394, ('Nothobranchius furzeri(ref|XP_015822706.1)':0, 'Nothobranchius furzeri(ref|XP_015822705.1)':0):0.159439):0.0430033, ((('Oreochromis niloticus(ref|XP_013131178.1)':0.0333548, 'Neolamprologus brichardi(ref|XP_006794266.1)':0.0585191):0.0928515, 'Notothenia coriiceps(ref|XP_010780813.1)':0.146405):0.00325988, ('Oryzias latipes(ref|XP_011475747.1)':0.16373, ('Larimichthys crocea(gb|KKF33853.1)':0.00286135, 'Larimichthys crocea(ref|XP_010754148.1)':0.000401298):0.150407):0.0122077):0.0303795):0.0179471):0.0776162):0.0101986)bony_fishes:0.00838555):0.0185736, ('Lepisosteus oculatus(ref|XP_006628517.1)':0.13811, 'Lepisosteus oculatus(ref|XP_006628611.1)':0.108381)bony_fishes:0.0632097):0.0292313):0.023317):0.0408313):0.0267293, ('Stegodyphus mimosarum(gb|KFM77883.1)':0.693487, 'Chelonia mydas(gb|EMP30858.1)':0.325187):0.0348188):0.0154501, ('Orycteropus afer afer(ref|XP_007948616.1)':0.440736, (('Crassostrea gigas(gb|EKC20339.1)':0.487653, ((((('Esox lucius(ref|XP_010873812.1)':0.131875, ('Sinocyclocheilus rhinocerous(ref|XP_016393186.1)':0, 'Sinocyclocheilus anshuiensis(ref|XP_016297908.1)':0.0164851):0.126399)bony_fishes:0.0615751, ((('Paralichthys olivaceus(dbj|BAD15061.1)':0.166395, 'Octopus bimaculoides(ref|XP_014780638.1)':0.321105):0.0993207, 'Esox lucius(ref|XP_010888597.1)':0.200366):0.0181741, (((('Cyprinus carpio(gb|KTG01764.1)':0.0985878, 'Sinocyclocheilus rhinocerous(ref|XP_016409491.1)':0):0.0357393, 'Sinocyclocheilus grahami(ref|XP_016104065.1)':0.00119457):0.127555, 'Scleropages formosus(gb|KPP66848.1)':0.0777927):0.0610003, (('Nothobranchius furzeri(ref|XP_015797199.1)':0.089274, ('Poecilia reticulata(ref|XP_008408495.1)':0, 'Poecilia reticulata(ref|XP_008408494.1)':0):0.0896504):0.0120928, ('Oryzias latipes(ref|XP_004068967.1)':0.0845342, ((('Maylandia zebra(ref|XP_004574538.1)':0.000141675, 'Haplochromis burtoni(ref|XP_005939827.1)':0.00246589):0.0296852, 'Neolamprologus brichardi(ref|XP_006809280.1)':0.0292449):0.0165636, ('Maylandia zebra(ref|XP_004574537.1)':0.00894695, 'Haplochromis burtoni(ref|XP_005951822.1)':0.00974627):0.0212865):0.0340183):0.0116676):0.101387)bony_fishes:0.0311924):0.0353332):0.00263644, 'Nothobranchius furzeri(ref|XP_015822711.1)':0.192975):0.0547813, (((('Stegastes partitus(ref|XP_008276897.1)':0.202955, ('Oreochromis niloticus(ref|XP_005448618.1)':0.0783173, 'Haplochromis burtoni(ref|XP_005926329.1)':0):0.0750976):0.0235274, (((((('Poecilia latipinna(ref|XP_014898801.1)':0.0294422, 'Poecilia mexicana(ref|XP_014849997.1)':0):0.00456046, 'Poecilia formosa(ref|XP_007560824.1)':0):0.0500923, 'Poecilia formosa(ref|XP_016531222.1)':0.0654724):0.0492876, 'Xiphophorus maculatus(ref|XP_014325251.1)':0.0724918):0.0111853, (('Nothobranchius furzeri(ref|XP_015822710.1)':0.216656, 'Austrofundulus limnaeus(ref|XP_013866363.1)':0.248353):0.0863593, 'Xiphophorus maculatus(ref|XP_005816950.2)':0.121367):0.0159597):0.022899, ('Cyprinodon variegatus(ref|XP_015228936.1)':0.0658708, 'Cyprinodon variegatus(ref|XP_015258080.1)':0.197079):0.0890229):0.0268474):0.0150258, 'Larimichthys crocea(ref|XP_010754151.1)':0.186773):0.0602725, ('Salmo salar(ref|XP_013991842.1)':0, 'Salmo salar(ref|XP_013991841.1)':0.000315598):0.187646)bony_fishes:0.0571671):0.0430417, 'Lingula anatina(ref|XP_013404709.1)':0.430134):0.0498709):0.0167097, (('Scleropages formosus(gb|KPP59038.1)':0.194745, ((((('Nothobranchius furzeri(ref|XP_015797201.1)':0.0775217, ('Notothenia coriiceps(ref|XP_010784268.1)':0.169988, 'Fundulus heteroclitus(ref|XP_012728842.1)':0.0780583):0.0531993):0.00863112, 'Oryzias latipes(ref|XP_004068966.1)':0.111612):0.0245615, 'Stegastes partitus(ref|XP_008291578.1)':0.167591):0.0927675, 'Oncorhynchus mykiss(emb|CDQ75653.1)':0.181633):0.0218075, ('Clupea harengus(ref|XP_012678041.1)':0.15744, ('Astyanax mexicanus(ref|XP_007228625.1)':0.0491411, ('Sinocyclocheilus anshuiensis(ref|XP_016299094.1)':0.0144923, ('Sinocyclocheilus grahami(ref|XP_016097642.1)':0.0152453, 'Sinocyclocheilus rhinocerous(ref|XP_016393233.1)':0.0100752):0.0128328):0.167175):0.0367095):0.0303527):0.0553598):0.0849874, 'Lepisosteus oculatus(ref|XP_006628515.1)':0.240854)bony_fishes:0.0639114):0.0331368):0.0269194):0.0367672):0.021489):0.0117955, ((((((('Necator americanus(ref|XP_013294292.1)':0, ('Oesophagostomum dentatum(gb|KHJ90958.1)':0, ('Caenorhabditis elegans(ref|NP_508588.1)':0.0164246, 'Caenorhabditis remanei(ref|XP_003118071.1)':0.0637036):0.196968):0.0952767):0.0447224, ('Ancylostoma ceylanicum(gb|EYC03522.1)':0.0421242, ('Ancylostoma duodenale(gb|KIH62627.1)':0, 'Ancylostoma ceylanicum(gb|EPB79365.1)':0.0747423):0.0103076):0.0181996):0.0315054, 'Haemonchus contortus(emb|CDJ82138.1)':0.0965313):0.20694, 'Toxocara canis(gb|KHN76884.1)':0.356884):0.0836972, (((((('Trichinella pseudospiralis(gb|KRX88726.1)':0, 'Trichinella pseudospiralis(gb|KRX88727.1)':0):0.000133237, 'Trichinella pseudospiralis(gb|KRY84320.1)':0):0.000144325, 'Trichinella pseudospiralis(gb|KRY72230.1)':0.00202252):0.000763856, (('Trichinella pseudospiralis(gb|KRZ18254.1)':0, 'Trichinella pseudospiralis(gb|KRZ18255.1)':0):0, 'Trichinella pseudospiralis(gb|KRZ18256.1)':0):0.00357929):0.0470549, ((((('Trichinella sp. T8(gb|KRZ90494.1)':0.00433685, 'Trichinella nelsoni(gb|KRX20600.1)':0.00698854):0.00217577, (('Trichinella murrelli(gb|KRX50985.1)':0, ('Trichinella sp. T9(gb|KRX57234.1)':0, ('Trichinella britovi(gb|KRY52505.1)':0.00211264, 'Trichinella sp. T9(gb|KRX57233.1)':0):7.89368e-05):0.000372866):0.000535929, ('Trichinella nativa(gb|KRZ63269.1)':0.000410011, ('Trichinella sp. T6(gb|KRX85174.1)':0, 'Trichinella sp. T6(gb|KRX85175.1)':0.000410671):0.00061774):0.00128832):0.00199377):0.00987497, 'Trichinella nativa(gb|KRZ49560.1)':0.0188748):0.0161373, 'Trichinella patagoniensis(gb|KRY21617.1)':0):0.00645763, 'Trichinella zimbabwensis(gb|KRZ10284.1)':0.0486195):0.010143):0.0242624, 'Trichinella patagoniensis(gb|KRY21616.1)':0):0.431326):0.0274986, ((((('Trichinella sp. T9(gb|KRX66001.1)':0, (('Trichinella sp. T9(gb|KRX66000.1)':0, ('Trichinella sp. T9(gb|KRX65997.1)':0, 'Trichinella sp. T9(gb|KRX65999.1)':0.00549033):0.00339968):0.00423013, ((('Trichinella pseudospiralis(gb|KRY92155.1)':0.0134514, ('Trichinella papuae(gb|KRZ70914.1)':0, 'Trichinella papuae(gb|KRZ70915.1)':0.00360025):0.0324165):0.0269047, (('Trichinella pseudospiralis(gb|KRY77664.1)':0, ('Trichinella pseudospiralis(gb|KRZ43712.1)':0, ('Trichinella pseudospiralis(gb|KRZ32707.1)':0.000741803, 'Trichinella pseudospiralis(gb|KRZ32708.1)':0.000685749):0.00369052):0.00254924):0.0055638, 'Trichinella pseudospiralis(gb|KRX99249.1)':0):0.0335904):0.0219197, ((('Trichinella britovi(gb|KRY60426.1)':5.59037e-05, 'Trichinella britovi(gb|KRY60424.1)':0.00161774):0.000648281, 'Trichinella sp. T9(gb|KRX65996.1)':0):0.00343987, ('Trichinella nativa(gb|KRZ48906.1)':0, ((('Trichinella spiralis(ref|XP_003376274.1)':0.0178474, ('Trichinella spiralis(gb|KRY29630.1)':0.0280709, 'Trichinella patagoniensis(gb|KRY16217.1)':0.00239301):0.0312444):0.00237407, 'Trichinella sp. T6(gb|KRX83303.1)':0):0.00708664, 'Trichinella nativa(gb|KRZ48907.1)':0.00163119):0.00807896):0.0142983):0.0134885):0.00788707):0.0051528):0.0785959, (((('Trichinella nelsoni(gb|KRX21014.1)':0.0466091, 'Trichinella patagoniensis(gb|KRY16216.1)':0):0.0108521, 'Trichinella patagoniensis(gb|KRY16218.1)':0.0156794):0.0282773, ((('Trichinella britovi(gb|KRY60425.1)':0, 'Trichinella sp. T9(gb|KRX65998.1)':0.00761123):0.019241, 'Trichinella sp. T8(gb|KRZ92106.1)':0.03337):0.0126042, 'Trichinella sp. T6(gb|KRX83304.1)':0.0192475):0.00977891):0.00786023, ('Trichinella sp. T6(gb|KRX83305.1)':0.14162, 'Trichinella sp. T9(gb|KRX66002.1)':0.0053026):0.0115657):0.160889):0.0909922, 'Trichinella spiralis(ref|XP_003376275.1)':0.233469):0.0953498, ((('Trichuris suis(gb|KFD69702.1)':0.0020986, ('Trichuris suis(gb|KHJ46953.1)':0.000633295, 'Trichuris suis(gb|KFD48490.1)':0.0188808):0.0127306):0.0437896, 'Trichuris trichiura(emb|CDW54995.1)':0.0570106):0.248724, (('Trichuris suis(gb|KHJ44297.1)':0, 'Trichuris suis(gb|KFD58388.1)':0):0, 'Trichuris suis(gb|KFD65289.1)':0):0.310874):0.060065):0.0350392, ('Trichuris trichiura(emb|CDW58146.1)':0.0314181, ('Trichuris suis(gb|KFD62705.1)':0.00532541, 'Trichuris suis(gb|KFD49949.1)':0.000214801):0.0355627):0.295864):0.0440696)nematodes:0.113411, ((('Limulus polyphemus(ref|XP_013777160.1)':0.222115, 'Limulus polyphemus(ref|XP_013782011.1)':0.140751)horseshoe_crabs:0.0814252, ((('Parasteatoda tepidariorum(ref|XP_015922028.1)':0.392817, 'Stegodyphus mimosarum(gb|KFM66059.1)':0.201668)spiders:0.00614391, (('Haemaphysalis longicornis(dbj|BAC06447.1)':0.0683583, 'Ixodes scapularis(ref|XP_002399313.1)':0.0706885):0.0921025, 'Metaseiulus occidentalis(ref|XP_003741167.1)':0.22101)mites_&_ticks:0.0271533):0.0164194, (('Tetranychus urticae(ref|XP_015795759.1)':0, 'Tetranychus urticae(ref|XP_015795758.1)':0):0.174767, 'Sarcoptes scabiei(gb|KPM07848.1)':0.225037)mites_&_ticks:0.0220979):0.0252083):0.0524955, ('Lepeophtheirus salmonis(gb|AIE45495.1)':0.254361, (('Daphnia pulex(gb|EFX88295.1)':0.0141292, 'Daphnia magna(gb|KZS20416.1)':0.0433895)crustaceans:0.191713, (((('Anopheles gambiae str. PEST(ref|XP_308858.4)':0.0198486, ('Anopheles darlingi(gb|ETN60985.1)':0.0234078, 'Anopheles sinensis(gb|KFB36184.1)':0.0174255):0.00207675):0.0200891, (('Aedes aegypti(ref|XP_001650020.1)':0.0127403, 'Aedes albopictus(gb|KXJ70105.1)':0.0121504):0.0188157, 'Culex quinquefasciatus(ref|XP_001862994.1)':0.029316):0.0178368)mosquitos:0.048405, (((('Ceratitis capitata(ref|XP_004524466.1)':0.00096814, 'Ceratitis capitata(ref|XP_012156728.1)':0.00986428):0.0318766, ('Bactrocera cucurbitae(ref|XP_011185448.1)':0.0260882, ('Bactrocera dorsalis(ref|XP_011210967.1)':0.013834, 'Bactrocera oleae(ref|XP_014098540.1)':0.0150976):0.0122135):0.00615447):0.0338892, (((('Drosophila ananassae(ref|XP_001957037.2)':0.0304064, 'Drosophila grimshawi(ref|XP_001983283.1)':0.0415968):0.00281958, ('Drosophila willistoni(ref|XP_002068990.2)':0.0266608, 'Drosophila mojavensis(ref|XP_002007048.2)':0.0268646):0.00596474):0.000334027, ((('Drosophila pseudoobscura pseudoobscura(ref|XP_001352733.3)':0, 'Drosophila persimilis(ref|XP_002025586.1)':5.02087e-05):0.0297585, 'Drosophila virilis(ref|XP_002046098.2)':0.0335968):0.0046662, 'Drosophila busckii(gb|ALC43111.1)':0.0453844):0.00371396):0.00668287, (((('Drosophila melanogaster(ref|NP_647768.3)':0, 'Drosophila simulans(ref|XP_002083428.1)':0.000992454):0.00118537, 'Drosophila sechellia(ref|XP_002035131.1)':0.00599565):0.0024267, ('Drosophila erecta(ref|XP_001971343.1)':0.00203021, 'Drosophila yakuba(ref|XP_002094147.1)':0.00397585):0.000627224):0.0165913, 'Drosophila yakuba(ref|XP_002094148.2)':0):0.0125262):0.0307106):0.00491352, (('Musca domestica(ref|XP_011291381.1)':0.0502791, 'Stomoxys calcitrans(ref|XP_013116408.1)':0.0383332):0.0191563, 'Lucilia cuprina(gb|KNC29864.1)':0.0541389):0.0137333)flies:0.0511401):0.0314146, ((((('Ceratosolen solmsi marchali(ref|XP_011501794.1)':0.0380244, 'Nasonia vitripennis(ref|XP_001604515.2)':0.0232462):0.0164105, 'Trichogramma pretiosum(ref|XP_014236582.1)':0.0763794)wasps_&c.:0.0115589, ((('Fopius arisanus(ref|XP_011305116.1)':0.0157576, 'Diachasma alloeum(ref|XP_015126981.1)':0.0117608):0.0351675, 'Microplitis demolitor(ref|XP_008553004.1)':0.068945)wasps_&c.:0.0119368, ((('Copidosoma floridanum(ref|XP_014213872.1)':0.0661199, (('Polistes dominula(ref|XP_015187495.1)':0.0106787, 'Polistes canadensis(ref|XP_014613571.1)':0.0105551)wasps_&c.:0.0508926, 'Orussus abietinus(ref|XP_012271912.1)':0.079325):0.000819106):0.00513936, (('Megachile rotundata(ref|XP_012137534.1)':0.0383231, ((('Apis florea(ref|XP_003697529.1)':0.0018074, ('Apis mellifera(ref|XP_396925.3)':0.00326896, 'Apis dorsata(ref|XP_006611517.1)':0.00205306):0.00247812):0.0229204, ((('Bombus terrestris(ref|XP_003400489.1)':0.00380933, 'Bombus impatiens(ref|XP_003492630.1)':0.00153545):0.0243002, 'Melipona quadrifasciata(gb|KOX79466.1)':0.0290751):0.00260283, 'Eufriesea mexicana(gb|OAD58265.1)':0.0756644):0.00308992):0.00301453, 'Habropoda laboriosa(gb|KOC61139.1)':0.0392433):0.00853676):0.0102622, ('Dufourea novaeangliae(ref|XP_015430131.1)':0, 'Dufourea novaeangliae(gb|KZC08569.1)':0):0.0359252)bees:0.0162548):0.00317071, ((((('Harpegnathos saltator(gb|EFN89634.1)':0, 'Harpegnathos saltator(ref|XP_011139540.1)':0):0.0116345, 'Dinoponera quadriceps(ref|XP_014472622.1)':0.016632):0.00568216, ('Pogonomyrmex barbatus(ref|XP_011637146.1)':0.012002, 'Cerapachys biroi(ref|XP_011337314.1)':0.0183408):0.00125095):0.00204235, (('Wasmannia auropunctata(ref|XP_011699779.1)':0.0133034, 'Vollenhovia emeryi(ref|XP_011875217.1)':0.00720606):0.00411879, (('Solenopsis invicta(ref|XP_011172834.1)':0.010606, 'Solenopsis invicta(gb|EFZ09665.1)':0.0097714):0.00951834, (((('Atta colombica(gb|KYM76839.1)':0.00190877, 'Atta cephalotes(ref|XP_012060371.1)':0.00235564):0.0052588, ('Acromyrmex echinatior(gb|EGI61144.1)':0, 'Acromyrmex echinatior(ref|XP_011061639.1)':0):0.00385447):0.00149746, ('Trachymyrmex septentrionalis(gb|KYN35631.1)':0.00233753, ('Trachymyrmex cornetzi(gb|KYN10100.1)':0.00527341, 'Trachymyrmex zeteki(gb|KYQ56499.1)':0.00756135):0.00085045):0.000125265):0.010458, ('Cyphomyrmex costatus(gb|KYM94854.1)':0.0118225, 'Monomorium pharaonis(ref|XP_012537007.1)':0.0230043):0.00198387):0.00579119):0.00395465):0.00408333):0.00224041, ('Linepithema humile(ref|XP_012231461.1)':0.0234789, (('Camponotus floridanus(ref|XP_011257954.1)':0.00179229, 'Camponotus floridanus(gb|EFN67257.1)':0.000337639):0.0223534, 'Lasius niger(gb|KMQ94993.1)':0.0199119):0.00423402):0.00356435)ants:0.0276314):0.00583184):0.0035436):0.00620439, ('Cephus cinctus(ref|XP_015595408.1)':0.0629788, ('Neodiprion lecontei(ref|XP_015511550.1)':0.0447966, 'Athalia rosae(ref|XP_012260741.1)':0.0368368):0.0315662)hymenopterans:0.00300689):0.0563951, (('Pediculus humanus corporis(ref|XP_002425481.1)':0.0974106, ((('Nilaparvata lugens(gb|AJO25042.1)':0.0748137, ('Zootermopsis nevadensis(gb|KDR16263.1)':0.0795332, ('Diuraphis noxia(ref|XP_015368516.1)':0.00289076, 'Acyrthosiphon pisum(ref|XP_001950380.1)':0.00424854)aphids:0.1088):0.0101226):0.00445084, 'Diaphorina citri(ref|XP_008482345.1)':0.117057):0.00420849, (('Lygus hesperus(gb|ANC95003.1)':0.0769118, ('Halyomorpha halys(ref|XP_014294774.1)':0.0554042, ('Cimex lectularius(ref|XP_014243752.1)':0, 'Cimex lectularius(ref|XP_014243751.1)':0):0.0689467):0.00705076)bugs:0.0439672, 'Diaphorina citri(ref|XP_008467688.1)':0.0959409):0.0119483):0.00588405):0.00605971, ((('Tribolium castaneum(gb|EFA05323.2)':0, 'Tribolium castaneum(ref|NP_001036035.1)':0.00111953):0.0553796, ('Dendroctonus ponderosae(gb|ERL87331.1)':0.000402616, 'Dendroctonus ponderosae(gb|ENN76520.1)':0.00289229):0.0831379)beetles:0.0526361, ('Danaus plexippus(gb|EHJ77971.1)':0.0474902, ('Bombyx mori(ref|XP_004922005.1)':0.0555605, (('Operophtera brumata(gb|KOB79345.1)':0.0397871, ('Plutella xylostella(ref|NP_001296036.1)':0, 'Plutella xylostella(ref|XP_011553989.1)':0.00123957):0.0435104)moths:0.00188445, ((('Amyelois transitella(ref|XP_013198912.1)':0.0263712, ('Spodoptera exigua(gb|AFM38213.1)':0.0146815, 'Helicoverpa armigera(gb|AAQ08200.1)':0.0104079):0.0179872)moths:0.00606784, ((('Papilio xuthus(gb|KPJ02577.1)':1.08707e-05, 'Papilio xuthus(ref|XP_013169420.1)':0):0.00291936, ('Papilio polytes(ref|XP_013143564.1)':0.00438658, 'Papilio polytes(dbj|BAM20331.1)':0.0103562):0.00372187):0.00581911, ('Papilio machaon(ref|XP_014367741.1)':0.0175149, 'Papilio machaon(gb|KPJ08355.1)':0.00153441):0.0146242)butterflies:0.0367271):0.00662543, ('unknown(lcl|Query_115070)':0, 'Ostrinia furnacalis(gb|AGX32025.1)':0):0.0317502):0.00197374):0.00258594):0.00319357):0.0508232):0.0045491):0.00310528):0.0111928):0.0386452):0.0149529):0.0589437):0.120722):0.0105106):0.0357201):0.050001):0.0165818):0.0165659):0.0151516):0.0211673):0.0479331):0.0174106):0.01928):0.0183041):0.0225233):0.0162904):0.104397):0.0355402):0.41593);
